# Supplementary material for: Coordinated mechanisms of leaves and roots in response to drought stress underlying full-length transcriptome profiling in Vicia sativa L
Source: BMC Plant Biol. 2020 Apr 15;20:165. doi: 10.1186/s12870-020-02358-8 (PMC7161134; doi:10.1186/s12870-020-02358-8)
Supplement: Supplementary file 1 — Additional file 1 Table S1. The expression profile of novel transcripts. [file 12870_2020_2358_MOESM1_ESM.xlsx]

## Sheet: Sheet1
Table S1. The expression profile of the novel transcripts.
Leaf				root
Transcript name	FDR	Log2FC	Regulated	Transcript name	FDR	Log2FC	Regulated
F01.PB1814	0.00276096	-1.25422	down	F01.PB14180	1.40038e-09	-2.98429	down
F01.PB22018	2.36335e-17	-3.9776	down	F01.PB15105	1.36365e-05	-1.58308	down
F01.PB4205	3.92973e-08	-3.90717	down	F01.PB15892	0.00862264	-2.32581	down
F01.PB1850	4.06541e-10	-1.8373	down	F01.PB1814	0.0077136	-1.11981	down
F01.PB18711	0.000200425	-2.50302	down	F01.PB2089	3.22849e-35	-3.37146	down
F01.PB319	0.000368643	-1.08674	down	F01.PB22018	0.00556088	-1.27666	down
F01.PB3225	2.81522e-05	-5.39572	down	F01.PB230	6.59718e-07	-1.95317	down
F01.PB3442	0.000393584	-1.06176	down	F01.PB2736	1.58828e-05	-1.4673	down
F01.PB6793	0.00800263	-1.08218	down	F01.PB27620	0.000781673	-1.46639	down
F01.PB7037	1.88641e-15	-2.38165	down	F01.PB2963	6.04707e-09	-2.0562	down
F01.PB30758	3.20851e-13	-2.08776	down	F01.PB34969	0.00218698	-1.71101	down
F01.PB3622	6.06171e-26	-2.8449	down	F01.PB36626	3.55108e-15	-2.30549	down
F01.PB37362	3.11765e-05	-5.00222	down	F01.PB38271	0.00179221	-5.5071	down
F01.PB563	1.48221e-05	-3.54409	down	F01.PB4205	0.000285958	-1.80866	down
F01.PB15105	0.877555	0.167214	normal	F01.PB1001	0.0840687	1.46166	normal
F01.PB2736	0.370473	1.11877	normal	F01.PB10048	0.645937	-0.588252	normal
F01.PB27620	0.916814	0.0496748	normal	F01.PB10148	0.278456	1.06783	normal
F01.PB2963	0.243432	1.30603	normal	F01.PB1015	0.891086	-0.108457	normal
F01.PB34969	0.148022	-1.28117	normal	F01.PB10210	0.131712	0.508979	normal
F01.PB36626	0.635821	-0.681357	normal	F01.PB1024	0.0113784	1.21412	normal
F01.PB1001	0.570387	0.582458	normal	F01.PB10287	0.88584	0.264491	normal
F01.PB10048	0.870168	0.245034	normal	F01.PB10290	0.522987	0.395612	normal
F01.PB10148	0.892805	0.197446	normal	F01.PB10383	0.0511138	1.17071	normal
F01.PB1015	0.412503	0.467533	normal	F01.PB10416	0.674314	0.486383	normal
F01.PB10210	0.0161628	1.01444	normal	F01.PB10487	0.872076	0.216174	normal
F01.PB1024	0.0362958	1.08901	normal	F01.PB10617	0.792635	0.30853	normal
F01.PB10287	0.632744	-0.522505	normal	F01.PB1072	0.791869	0.165388	normal
F01.PB10290	0.759698	0.328257	normal	F01.PB10827	0.23431	0.814135	normal
F01.PB10383	0.0115849	-1.26994	normal	F01.PB10839	0.973933	0.0716742	normal
F01.PB10617	0.828514	0.108835	normal	F01.PB10992	0.634001	0.309645	normal
F01.PB1072	0.0793074	-0.57276	normal	F01.PB1110	0.983645	0.0444164	normal
F01.PB10827	0.651715	0.488889	normal	F01.PB11100	0.995687	-0.00805305	normal
F01.PB10839	0.277274	-0.768094	normal	F01.PB11125	0.147477	0.539494	normal
F01.PB10992	0.318498	0.688509	normal	F01.PB11126	0.0144958	1.58546	normal
F01.PB1110	0.934877	-0.0534452	normal	F01.PB11148	0.178536	0.462644	normal
F01.PB11100	0.850268	-0.108996	normal	F01.PB11206	0.157336	0.56874	normal
F01.PB11125	0.047033	0.812677	normal	F01.PB11262	0.555268	0.585664	normal
F01.PB11148	0.159142	0.604248	normal	F01.PB11411	0.147943	-1.44806	normal
F01.PB11206	0.984487	-0.0116009	normal	F01.PB11585	0.810107	0.138216	normal
F01.PB11262	0.528332	0.613116	normal	F01.PB11591	0.017694	0.865824	normal
F01.PB11585	0.93196	-0.0689257	normal	F01.PB1161	0.876275	0.171894	normal
F01.PB11591	0.0268065	-0.845224	normal	F01.PB11624	0.508306	-0.752398	normal
F01.PB1161	0.640198	0.428316	normal	F01.PB11692	0.174286	0.601831	normal
F01.PB11624	0.970412	-0.0916562	normal	F01.PB1171	0.555983	0.404477	normal
F01.PB11692	0.818972	0.133943	normal	F01.PB11750	0.257111	0.406927	normal
F01.PB1171	0.637589	0.398879	normal	F01.PB11761	0.379165	0.64597	normal
F01.PB11750	0.00524192	0.849117	normal	F01.PB12092	0.793933	0.27492	normal
F01.PB11761	0.990266	-0.0232446	normal	F01.PB12111	0.342968	0.385896	normal
F01.PB12092	0.616587	-0.298382	normal	F01.PB12174	0.153434	0.87512	normal
F01.PB12111	0.130601	0.700753	normal	F01.PB12184	0.522423	0.747831	normal
F01.PB12174	0.259481	-0.620681	normal	F01.PB12193	0.0435118	0.617824	normal
F01.PB12193	0.0152143	0.713391	normal	F01.PB12212	0.418113	0.318373	normal
F01.PB12212	0.19889	0.5297	normal	F01.PB12238	0.72381	0.295265	normal
F01.PB12238	0.619682	0.354024	normal	F01.PB12276	0.928625	-0.0641812	normal
F01.PB12276	0.610439	0.242212	normal	F01.PB1232	0.0574728	1.02873	normal
F01.PB1232	0.156483	0.97721	normal	F01.PB1236	0.444266	0.338255	normal
F01.PB1236	0.592002	0.284981	normal	F01.PB12365	0.335322	0.413514	normal
F01.PB12365	0.28092	0.394046	normal	F01.PB1238	0.658422	0.195339	normal
F01.PB1238	0.00868621	0.902797	normal	F01.PB1247	0.917482	-0.0992483	normal
F01.PB1247	0.768238	-0.333994	normal	F01.PB1249	0.286099	-1.45467	normal
F01.PB1262	0.873328	0.193649	normal	F01.PB1262	0.644856	0.330424	normal
F01.PB1265	0.649386	0.484168	normal	F01.PB1265	0.543841	0.610498	normal
F01.PB12671	0.236067	0.726842	normal	F01.PB12671	0.823045	0.216516	normal
F01.PB12727	0.0544772	0.691475	normal	F01.PB12727	0.255658	0.426293	normal
F01.PB12815	0.27947	0.419522	normal	F01.PB12815	0.560618	0.306074	normal
F01.PB12899	0.318498	0.45166	normal	F01.PB12899	0.617852	-0.300668	normal
F01.PB12922	0.0756241	0.717954	normal	F01.PB12922	0.381082	0.381441	normal
F01.PB1296	0.751311	0.230367	normal	F01.PB1296	0.206517	0.703093	normal
F01.PB1312	0.296571	0.604394	normal	F01.PB1312	0.957607	-0.0767226	normal
F01.PB1314	0.14682	-1.03042	normal	F01.PB1314	0.327188	1.15836	normal
F01.PB13171	0.77942	0.327588	normal	F01.PB13171	0.819022	-0.27995	normal
F01.PB1324	0.49159	0.433541	normal	F01.PB1324	0.645257	0.24414	normal
F01.PB13258	0.042199	0.796692	normal	F01.PB13241	0.207964	-1.67192	normal
F01.PB13382	0.0777311	0.733723	normal	F01.PB13258	0.890711	0.10801	normal
F01.PB13517	0.278571	0.509909	normal	F01.PB13290	0.401171	0.919524	normal
F01.PB13688	0.133843	0.505746	normal	F01.PB13313	0.0686256	2.24399	normal
F01.PB14179	0.987301	-0.058891	normal	F01.PB13382	0.776615	0.198866	normal
F01.PB1448	0.520365	0.495994	normal	F01.PB13517	0.98788	-0.0364861	normal
F01.PB14601	0.192776	0.884418	normal	F01.PB13674	0.547442	-0.656007	normal
F01.PB14717	0.528332	-0.476991	normal	F01.PB13688	0.119038	0.642384	normal
F01.PB14874	0.23118	0.672952	normal	F01.PB13728	0.151336	1.72316	normal
F01.PB14919	0.227608	0.925107	normal	F01.PB14179	0.731453	-0.256447	normal
F01.PB1502	0.992151	0.00325693	normal	F01.PB1443	0.256376	0.715261	normal
F01.PB15110	1	-0.0179548	normal	F01.PB14450	0.390889	-0.927909	normal
F01.PB15117	0.892222	-0.146273	normal	F01.PB1448	0.915403	-0.146038	normal
F01.PB15282	0.619876	0.218356	normal	F01.PB14601	0.9449	-0.057244	normal
F01.PB15295	0.0290055	0.893229	normal	F01.PB14717	0.289973	0.873238	normal
F01.PB15651	0.43573	0.726783	normal	F01.PB14874	0.8819	-0.138913	normal
F01.PB15798	0.94593	0.0592531	normal	F01.PB14919	0.81188	-0.304985	normal
F01.PB15820	0.977688	-0.0860476	normal	F01.PB14960	0.95398	0.108836	normal
F01.PB1589	0.763204	0.425487	normal	F01.PB1502	0.528979	0.631442	normal
F01.PB15984	0.749562	0.2661	normal	F01.PB15110	0.842061	-0.260978	normal
F01.PB16027	0.128247	0.651092	normal	F01.PB15117	0.890851	-0.117426	normal
F01.PB16062	0.892533	-0.142941	normal	F01.PB15124	0.967835	0.0746037	normal
F01.PB16110	0.91221	0.0694623	normal	F01.PB1520	0.0205886	2.03365	normal
F01.PB16256	0.631252	-0.277267	normal	F01.PB15282	0.876195	-0.0934223	normal
F01.PB16371	0.651065	-0.428464	normal	F01.PB15295	0.42235	0.317931	normal
F01.PB1641	0.0120305	2.20229	normal	F01.PB15651	0.972851	-0.048976	normal
F01.PB16439	0.593754	0.415709	normal	F01.PB1567	0.87492	0.203311	normal
F01.PB16484	0.93352	0.0242412	normal	F01.PB15798	0.937338	-0.120213	normal
F01.PB165	0.0805663	-1.36449	normal	F01.PB15820	0.013712	-1.53032	normal
F01.PB16620	0.844401	-0.195971	normal	F01.PB1589	0.985931	0.0555603	normal
F01.PB16711	0.869376	0.122394	normal	F01.PB15984	0.922879	0.151558	normal
F01.PB1676	0.813722	0.340408	normal	F01.PB16027	0.862791	0.101149	normal
F01.PB16887	0.0407396	0.942922	normal	F01.PB16062	0.976805	0.0528358	normal
F01.PB16901	0.484508	-0.5642	normal	F01.PB16110	0.835974	0.209764	normal
F01.PB16929	0.93535	-0.172208	normal	F01.PB1620	0.870778	0.234192	normal
F01.PB1698	0.812756	0.339652	normal	F01.PB16256	0.76398	0.326942	normal
F01.PB16985	0.742677	-0.330218	normal	F01.PB16371	1	-0.0101089	normal
F01.PB17030	0.0357739	1.2034	normal	F01.PB1641	0.437846	0.86404	normal
F01.PB17053	0.714426	0.288607	normal	F01.PB16439	0.524458	0.544632	normal
F01.PB17200	0.794801	0.106459	normal	F01.PB16484	0.509118	-0.37442	normal
F01.PB17337	0.861975	0.161017	normal	F01.PB165	0.96098	0.0792394	normal
F01.PB17395	0.943336	0.0404887	normal	F01.PB16520	0.141645	-1.43328	normal
F01.PB1757	0.88012	0.155185	normal	F01.PB16620	0.848599	0.214953	normal
F01.PB17617	0.909146	0.0719983	normal	F01.PB16711	0.838209	0.221989	normal
F01.PB17709	0.895331	0.123675	normal	F01.PB1676	0.54142	0.307156	normal
F01.PB17838	0.235014	0.828887	normal	F01.PB16887	0.796603	0.155379	normal
F01.PB17956	0.788505	0.132168	normal	F01.PB16901	0.998084	-0.0113385	normal
F01.PB17960	0.376153	0.354846	normal	F01.PB16929	0.962136	0.103357	normal
F01.PB17970	0.942707	0.0323791	normal	F01.PB1698	0.135175	1.39329	normal
F01.PB18052	0.90674	0.0445229	normal	F01.PB16985	0.692878	-0.302824	normal
F01.PB1812	0.876011	-0.352059	normal	F01.PB17030	0.475825	0.569432	normal
F01.PB18255	0.112884	1.25478	normal	F01.PB17053	0.959113	0.081652	normal
F01.PB18304	0.44019	0.383398	normal	F01.PB17200	0.972572	-0.0226234	normal
F01.PB18518	0.964829	-0.0956721	normal	F01.PB17337	0.821188	-0.296629	normal
F01.PB18589	0.131025	0.703338	normal	F01.PB17395	0.823429	0.179393	normal
F01.PB18634	0.842118	0.224188	normal	F01.PB1753	0.941134	0.127847	normal
F01.PB18816	0.702966	-0.373188	normal	F01.PB17540	0.878117	0.2352	normal
F01.PB1884	0.178758	1.02548	normal	F01.PB1757	0.226538	-1.27404	normal
F01.PB19021	0.627484	-0.28276	normal	F01.PB17617	0.148529	0.68889	normal
F01.PB19063	0.997307	-0.0107335	normal	F01.PB17709	0.912284	-0.107557	normal
F01.PB19090	0.593904	0.431432	normal	F01.PB17838	0.782307	-0.173446	normal
F01.PB19198	0.237158	1.30157	normal	F01.PB17956	0.790685	0.290973	normal
F01.PB19383	0.971463	0.0368694	normal	F01.PB17960	0.0908114	0.705999	normal
F01.PB19708	0.96172	0.0489772	normal	F01.PB17970	0.709882	0.528946	normal
F01.PB19878	0.933888	0.109376	normal	F01.PB18009	0.562193	0.546532	normal
F01.PB19995	0.764237	-0.389372	normal	F01.PB18052	0.568764	-0.282836	normal
F01.PB20088	0.761323	0.443313	normal	F01.PB18097	0.0708143	-1.71733	normal
F01.PB20220	1	-0.0132007	normal	F01.PB1812	0.0252415	1.29719	normal
F01.PB20225	0.734798	0.280783	normal	F01.PB1817	0.128646	1.24239	normal
F01.PB20327	0.0121446	-0.896654	normal	F01.PB18255	0.831373	-0.290535	normal
F01.PB20353	0.837532	0.201651	normal	F01.PB18304	0.030293	0.865557	normal
F01.PB20375	0.651446	0.457943	normal	F01.PB1834	0.12883	0.577393	normal
F01.PB20376	0.248203	0.547764	normal	F01.PB1850	0.516172	-0.367204	normal
F01.PB2038	0.212259	0.58909	normal	F01.PB18518	0.831997	-0.224272	normal
F01.PB20874	0.752128	0.383927	normal	F01.PB18589	0.904714	-0.115457	normal
F01.PB2095	0.864784	0.288008	normal	F01.PB18634	0.703291	-0.533322	normal
F01.PB21047	0.0482188	1.07995	normal	F01.PB1870	1	-0.0129422	normal
F01.PB2147	0.852913	0.15698	normal	F01.PB18711	0.188244	0.49911	normal
F01.PB2152	0.881293	0.198465	normal	F01.PB18816	0.676108	-0.466453	normal
F01.PB21632	0.0252714	1.09324	normal	F01.PB1884	0.0327343	1.36021	normal
F01.PB21652	0.0526428	1.23311	normal	F01.PB18903	0.454032	-0.3185	normal
F01.PB21799	0.644135	0.552182	normal	F01.PB1897	0.478952	0.797961	normal
F01.PB21848	0.320802	0.835543	normal	F01.PB19021	0.598108	-0.482901	normal
F01.PB22011	0.715343	0.30915	normal	F01.PB19063	0.878466	-0.139002	normal
F01.PB2214	0.574661	-0.327472	normal	F01.PB19090	0.971603	0.0493392	normal
F01.PB2216	0.308058	0.594805	normal	F01.PB19131	0.00791207	0.766049	normal
F01.PB2251	0.0902554	0.57601	normal	F01.PB19198	0.184171	1.0997	normal
F01.PB2305	0.675775	-0.497632	normal	F01.PB19383	0.703291	-0.278086	normal
F01.PB2365	0.107187	0.585348	normal	F01.PB19708	0.00547901	0.856808	normal
F01.PB23673	0.874055	-0.138644	normal	F01.PB19878	0.863721	-0.246945	normal
F01.PB2371	0.494893	0.285675	normal	F01.PB19995	0.515222	0.612663	normal
F01.PB23835	0.565362	0.5031	normal	F01.PB2008	0.242417	1.15307	normal
F01.PB23845	0.847478	0.100813	normal	F01.PB20088	0.461184	1.03029	normal
F01.PB2398	0.418866	0.71827	normal	F01.PB20220	0.883824	0.149948	normal
F01.PB24342	0.28516	0.636813	normal	F01.PB20225	0.885602	-0.151642	normal
F01.PB25002	0.125545	0.532895	normal	F01.PB20327	0.906926	0.0884801	normal
F01.PB25031	0.57103	-0.731981	normal	F01.PB20353	0.788347	-0.292575	normal
F01.PB25334	0.689235	0.207113	normal	F01.PB20375	0.791342	-0.313053	normal
F01.PB254	0.637189	-0.169584	normal	F01.PB20376	0.383669	0.333904	normal
F01.PB25558	0.464385	0.3537	normal	F01.PB2038	0.488157	0.336556	normal
F01.PB25667	1	-0.0200743	normal	F01.PB20874	0.613977	-0.579757	normal
F01.PB25917	0.38889	-0.565495	normal	F01.PB2095	0.795535	0.34772	normal
F01.PB26	0.349889	0.35659	normal	F01.PB21002	0.951325	-0.131227	normal
F01.PB2601	0.974854	0.0105111	normal	F01.PB21019	0.958916	-0.0951752	normal
F01.PB26288	0.940229	-0.132524	normal	F01.PB21047	0.774817	0.257373	normal
F01.PB26685	0.567868	0.519875	normal	F01.PB2147	0.58327	0.527032	normal
F01.PB26770	0.118049	0.854475	normal	F01.PB2152	0.0204746	1.43377	normal
F01.PB2725	0.131807	0.888328	normal	F01.PB21632	0.525014	0.443257	normal
F01.PB27266	0.659448	0.485362	normal	F01.PB21652	0.859971	0.276233	normal
F01.PB2734	0.0376781	1.16118	normal	F01.PB21799	1	-0.00200205	normal
F01.PB27347	0.902951	0.158539	normal	F01.PB21848	0.741602	0.357822	normal
F01.PB2752	0.102778	1.05033	normal	F01.PB22011	0.938249	-0.0636094	normal
F01.PB28013	0.103945	0.804319	normal	F01.PB2214	0.797058	-0.243391	normal
F01.PB28417	0.428089	0.414865	normal	F01.PB2216	0.89744	0.122359	normal
F01.PB28421	0.932509	0.0779908	normal	F01.PB2222	0.92657	0.171803	normal
F01.PB2845	0.968083	0.0388386	normal	F01.PB2251	0.0137545	0.758573	normal
F01.PB28603	0.224485	1.3288	normal	F01.PB2305	0.782747	0.273574	normal
F01.PB29047	0.478629	0.346595	normal	F01.PB2365	0.0474115	0.596622	normal
F01.PB29153	0.555442	0.288939	normal	F01.PB23673	0.29439	-0.611073	normal
F01.PB2964	0.949174	-0.167969	normal	F01.PB2371	0.0549932	0.789831	normal
F01.PB29688	0.921861	0.0801299	normal	F01.PB23835	0.450647	-0.715163	normal
F01.PB3015	0.76933	-0.320766	normal	F01.PB23842	0.920689	0.136114	normal
F01.PB30168	0.0147217	1.31434	normal	F01.PB23845	0.0290569	-1.2099	normal
F01.PB30180	0.634316	0.398019	normal	F01.PB2398	0.78461	0.323594	normal
F01.PB30247	1	0.0317867	normal	F01.PB24342	0.856513	0.196786	normal
F01.PB30268	0.943766	-0.146905	normal	F01.PB24711	0.229382	-0.731764	normal
F01.PB30280	0.0659376	1.91725	normal	F01.PB25002	0.715088	-0.176517	normal
F01.PB30281	0.3046	-1.00659	normal	F01.PB25031	0.952759	0.141335	normal
F01.PB30419	0.499316	0.702183	normal	F01.PB25334	0.481055	0.447084	normal
F01.PB30457	0.276945	0.452218	normal	F01.PB254	0.756964	0.144963	normal
F01.PB30472	0.379981	0.703717	normal	F01.PB25558	0.600712	0.361465	normal
F01.PB30525	0.463961	-0.958532	normal	F01.PB25667	0.913687	0.203952	normal
F01.PB30526	0.239669	1.01249	normal	F01.PB25917	0.00686816	-0.998727	normal
F01.PB30528	0.957688	-0.158892	normal	F01.PB26	0.0122946	-0.793255	normal
F01.PB30574	0.904451	-0.155923	normal	F01.PB2601	0.0568525	-1.13569	normal
F01.PB30578	0.0569837	0.968624	normal	F01.PB26287	0.476805	-0.960206	normal
F01.PB30642	0.510609	0.475426	normal	F01.PB26288	0.866749	0.180654	normal
F01.PB3069	0.892418	0.157786	normal	F01.PB26685	0.51161	0.571645	normal
F01.PB30787	0.221345	1.04355	normal	F01.PB2675	0.130484	0.805207	normal
F01.PB30844	0.345662	-0.353258	normal	F01.PB26770	0.239325	0.711817	normal
F01.PB30912	0.55385	0.26192	normal	F01.PB2683	0.963852	-0.103394	normal
F01.PB30935	0.0260783	-1.88721	normal	F01.PB26894	1	0.0180571	normal
F01.PB30989	0.327263	0.394128	normal	F01.PB2725	0.563791	0.375385	normal
F01.PB31002	0.0490294	0.690951	normal	F01.PB27266	0.255728	1.03715	normal
F01.PB31096	0.491931	0.795936	normal	F01.PB2734	0.448745	0.643124	normal
F01.PB31142	0.579725	0.321001	normal	F01.PB27347	0.677854	-0.502653	normal
F01.PB31182	0.269015	0.790581	normal	F01.PB2752	0.591512	0.614906	normal
F01.PB31280	0.0907547	1.00347	normal	F01.PB27638	0.934818	0.132689	normal
F01.PB31349	0.950702	0.0629191	normal	F01.PB28013	0.936132	-0.0591663	normal
F01.PB31403	0.0124654	0.967065	normal	F01.PB28141	0.217167	-1.22364	normal
F01.PB31553	0.869288	0.0849879	normal	F01.PB2834	0.686229	-0.415727	normal
F01.PB31824	0.756049	-0.455843	normal	F01.PB28417	0.64196	0.272465	normal
F01.PB31856	0.0166729	-0.899723	normal	F01.PB28421	0.822721	0.176877	normal
F01.PB31898	0.0146126	-1.52751	normal	F01.PB2845	0.787895	0.278024	normal
F01.PB31922	0.0784314	1.11006	normal	F01.PB28603	0.45865	-0.323691	normal
F01.PB31975	0.240991	0.882555	normal	F01.PB29	0.327617	1.09596	normal
F01.PB3207	0.617878	0.846747	normal	F01.PB29047	0.446628	-0.452738	normal
F01.PB3208	0.569551	0.392281	normal	F01.PB29153	0.317205	-0.410209	normal
F01.PB3223	0.609061	0.244205	normal	F01.PB2964	0.663235	-0.477763	normal
F01.PB32267	0.65677	-0.464554	normal	F01.PB29688	0.538808	-0.652292	normal
F01.PB3227	0.347545	-0.947706	normal	F01.PB3015	0.4673	-0.558699	normal
F01.PB32346	0.85401	-0.212547	normal	F01.PB30168	0.658474	-0.610255	normal
F01.PB32367	0.656681	0.455927	normal	F01.PB30180	0.810713	0.23532	normal
F01.PB32519	0.598311	-1.09251	normal	F01.PB30223	0.00665222	0.91281	normal
F01.PB32609	0.443599	-0.878116	normal	F01.PB30247	0.878973	-0.203691	normal
F01.PB32985	0.754586	-0.202058	normal	F01.PB30268	0.967481	0.0866318	normal
F01.PB33023	0.850268	-0.232305	normal	F01.PB30280	0.856339	-0.231921	normal
F01.PB33038	0.166513	0.607184	normal	F01.PB30281	0.589168	-0.527192	normal
F01.PB33074	0.744588	0.193561	normal	F01.PB30293	0.0214795	-3.47419	normal
F01.PB33142	0.497132	0.510126	normal	F01.PB30297	0.110262	0.686915	normal
F01.PB33405	0.834602	0.119405	normal	F01.PB30325	0.818161	-0.351319	normal
F01.PB3353	0.0142249	1.77634	normal	F01.PB30419	0.788096	0.321374	normal
F01.PB33719	0.341706	0.359851	normal	F01.PB30457	0.0970952	0.704247	normal
F01.PB33773	0.953467	-0.0903873	normal	F01.PB30472	0.218341	0.74689	normal
F01.PB33799	0.34186	0.783112	normal	F01.PB30525	0.44629	-0.724631	normal
F01.PB3381	0.948227	0.0604945	normal	F01.PB30526	0.996906	0.0331706	normal
F01.PB33954	0.193072	0.615734	normal	F01.PB30528	0.996172	-0.0304275	normal
F01.PB3418	0.653651	0.404402	normal	F01.PB30574	0.998625	0.0184019	normal
F01.PB34293	0.283205	1.20084	normal	F01.PB30578	0.164152	0.818093	normal
F01.PB34420	0.463019	0.990687	normal	F01.PB30642	0.401401	0.684541	normal
F01.PB3448	0.987415	-0.0517828	normal	F01.PB30672	0.311403	-1.05324	normal
F01.PB34578	0.490268	0.573047	normal	F01.PB3069	0.59795	0.57281	normal
F01.PB35179	0.819359	0.143858	normal	F01.PB30714	0.902009	-0.231882	normal
F01.PB35197	0.019298	1.16326	normal	F01.PB30760	0.658115	0.485246	normal
F01.PB35461	0.897013	0.103248	normal	F01.PB30768	0.337395	-1.91144	normal
F01.PB3573	0.118814	1.28621	normal	F01.PB30787	0.133514	0.863817	normal
F01.PB3591	1	0.0210686	normal	F01.PB30844	0.733009	0.187719	normal
F01.PB36063	0.0489564	1.37471	normal	F01.PB30912	0.735943	0.241182	normal
F01.PB36116	0.659263	0.294445	normal	F01.PB30916	0.503433	0.685878	normal
F01.PB36192	0.723522	0.456684	normal	F01.PB30935	0.531689	0.880901	normal
F01.PB36214	0.578201	-0.749988	normal	F01.PB30989	0.287975	0.404543	normal
F01.PB36277	0.820767	0.214862	normal	F01.PB31002	0.00557548	0.835192	normal
F01.PB3655	0.49666	0.315777	normal	F01.PB31046	0.958828	-0.09385	normal
F01.PB36685	0.930038	0.0477956	normal	F01.PB31096	0.636447	0.702963	normal
F01.PB36714	0.38197	-0.747975	normal	F01.PB3113	0.875282	0.204829	normal
F01.PB36752	0.423353	0.592192	normal	F01.PB31142	0.15739	0.631116	normal
F01.PB36776	0.499553	0.430197	normal	F01.PB31182	0.40948	0.567364	normal
F01.PB36973	0.289824	0.638873	normal	F01.PB31264	0.657138	0.473025	normal
F01.PB370	0.412917	0.749089	normal	F01.PB31280	0.446157	0.550094	normal
F01.PB37174	0.863414	0.183546	normal	F01.PB31349	0.688778	0.548319	normal
F01.PB37208	0.0645831	0.6309	normal	F01.PB31403	0.00904904	0.967972	normal
F01.PB37235	0.335655	0.793996	normal	F01.PB31553	0.748755	-0.305231	normal
F01.PB37316	0.662948	0.544251	normal	F01.PB31824	0.925452	-0.112977	normal
F01.PB37422	0.540626	0.342205	normal	F01.PB31856	0.976229	0.0476321	normal
F01.PB37672	0.59516	0.314851	normal	F01.PB31882	0.913687	-0.130546	normal
F01.PB37975	0.350607	0.469566	normal	F01.PB31898	0.73822	-0.156188	normal
F01.PB38088	0.469339	1.04642	normal	F01.PB319	0.0930497	0.588313	normal
F01.PB38251	0.642789	0.300379	normal	F01.PB31922	0.110673	0.846913	normal
F01.PB38290	0.640301	0.373689	normal	F01.PB31975	0.871045	0.243613	normal
F01.PB3835	0.610439	0.466795	normal	F01.PB3207	0.0556666	1.08332	normal
F01.PB3855	0.769299	0.321972	normal	F01.PB3208	0.744169	0.315851	normal
F01.PB3873	0.557504	0.496859	normal	F01.PB32152	0.00548149	-0.991378	normal
F01.PB3877	0.82712	-0.246617	normal	F01.PB32217	0.92342	-0.0586124	normal
F01.PB3885	0.659976	-0.326739	normal	F01.PB32224	0.097917	-0.871878	normal
F01.PB3892	0.0274733	0.782973	normal	F01.PB3223	0.000843475	-0.921812	normal
F01.PB38990	0.885515	-0.180332	normal	F01.PB32245	0.425395	-0.41191	normal
F01.PB39068	0.00420376	-0.977416	normal	F01.PB3225	0.199956	-1.10036	normal
F01.PB39078	0.22684	0.724885	normal	F01.PB32267	0.734001	0.481924	normal
F01.PB4055	0.732933	0.550356	normal	F01.PB3227	0.390272	0.813969	normal
F01.PB4096	0.854782	0.25858	normal	F01.PB32346	0.87812	-0.127368	normal
F01.PB4099	0.905004	0.0869588	normal	F01.PB32367	0.666075	0.581445	normal
F01.PB4257	0.203523	-0.435677	normal	F01.PB3247	0.463786	0.738423	normal
F01.PB4314	0.400007	-0.390019	normal	F01.PB32519	0.77925	0.323973	normal
F01.PB4339	0.0214086	1.76421	normal	F01.PB32609	0.0995082	-0.959309	normal
F01.PB4372	0.918541	-0.174412	normal	F01.PB32829	0.23989	-0.709766	normal
F01.PB4476	0.435128	-0.643279	normal	F01.PB32985	0.686852	0.316749	normal
F01.PB4478	0.440947	0.530335	normal	F01.PB33023	0.896627	-0.186237	normal
F01.PB4486	0.513971	0.498896	normal	F01.PB33038	0.97387	0.040911	normal
F01.PB4564	0.835946	0.286703	normal	F01.PB33074	0.95539	-0.0376578	normal
F01.PB4655	0.343161	1.03238	normal	F01.PB33142	0.938691	-0.104402	normal
F01.PB4680	0.84798	0.265738	normal	F01.PB33227	0.281838	1.42372	normal
F01.PB4685	0.523649	0.543667	normal	F01.PB33405	0.929193	0.0803167	normal
F01.PB4697	0.11314	0.696873	normal	F01.PB3353	0.0260289	-1.95296	normal
F01.PB4730	0.413609	0.668785	normal	F01.PB33604	0.128143	-1.10899	normal
F01.PB4778	0.0985128	1.02388	normal	F01.PB33719	0.443347	-0.289665	normal
F01.PB4836	0.213041	0.824539	normal	F01.PB33773	0.391427	0.817842	normal
F01.PB4890	0.27619	1.01225	normal	F01.PB33799	0.977641	0.0512666	normal
F01.PB5038	0.952368	0.126173	normal	F01.PB3381	0.902513	-0.170336	normal
F01.PB5057	0.656681	0.40926	normal	F01.PB33954	0.761793	-0.180869	normal
F01.PB5058	0.976002	-0.0126568	normal	F01.PB34131	0.0973834	0.669051	normal
F01.PB5127	0.92858	-0.0475365	normal	F01.PB34177	1	-0.0015155	normal
F01.PB5159	0.936386	-0.179513	normal	F01.PB3418	0.89535	-0.169281	normal
F01.PB5173	0.565986	-0.40992	normal	F01.PB34233	0.298346	1.57295	normal
F01.PB5178	0.993375	-0.0129646	normal	F01.PB34293	0.217192	1.03708	normal
F01.PB584	0.0632659	-0.636386	normal	F01.PB34295	0.479848	-0.819061	normal
F01.PB593	0.657869	0.386731	normal	F01.PB3442	0.236413	-0.930747	normal
F01.PB6372	0.822749	-0.148233	normal	F01.PB34420	0.928212	0.0740838	normal
F01.PB6522	0.527318	0.535213	normal	F01.PB3448	0.438089	-0.66704	normal
F01.PB6572	0.861407	-0.220996	normal	F01.PB34578	0.855003	-0.12968	normal
F01.PB6651	0.212577	0.592336	normal	F01.PB34581	0.017711	1.46032	normal
F01.PB6653	0.915634	-0.108112	normal	F01.PB3486	0.226668	1.17703	normal
F01.PB6671	0.0990018	0.678555	normal	F01.PB35179	0.338326	-0.421727	normal
F01.PB6753	0.132851	0.596875	normal	F01.PB35197	0.368529	0.451759	normal
F01.PB6770	0.401325	0.585609	normal	F01.PB3523	0.996325	0.0209473	normal
F01.PB6865	0.358828	0.448737	normal	F01.PB3537	0.34294	1.05997	normal
F01.PB6869	0.321894	0.499297	normal	F01.PB35461	0.996641	-0.00383956	normal
F01.PB6882	0.21843	0.927755	normal	F01.PB3573	0.134833	1.24527	normal
F01.PB7089	0.598361	0.428954	normal	F01.PB3591	0.671259	0.488128	normal
F01.PB7139	0.140367	1.18709	normal	F01.PB36063	0.74726	-0.337881	normal
F01.PB7171	0.406467	0.893515	normal	F01.PB36116	0.929351	-0.075771	normal
F01.PB7217	0.327458	0.390088	normal	F01.PB36192	0.704721	-0.490066	normal
F01.PB7290	0.914384	0.121623	normal	F01.PB36214	0.214465	-1.02216	normal
F01.PB7359	0.595979	0.629388	normal	F01.PB36277	0.352672	0.655687	normal
F01.PB7497	0.61954	0.593144	normal	F01.PB3655	0.532302	0.295534	normal
F01.PB7523	0.063832	0.790417	normal	F01.PB36685	1	-0.0124542	normal
F01.PB7547	0.00751096	0.818418	normal	F01.PB36714	0.600405	-0.521174	normal
F01.PB7780	0.0146335	0.91759	normal	F01.PB36752	0.98183	-0.0337592	normal
F01.PB7850	0.0709135	0.615996	normal	F01.PB36776	0.988478	0.0241931	normal
F01.PB8194	0.827521	-0.159775	normal	F01.PB3683	0.238731	1.11798	normal
F01.PB8213	0.912298	0.169734	normal	F01.PB36973	0.87492	-0.165791	normal
F01.PB8230	0.181971	0.682776	normal	F01.PB370	0.693618	0.223456	normal
F01.PB8257	0.00276274	0.951816	normal	F01.PB37174	0.696736	-0.493572	normal
F01.PB8442	0.00223692	0.949536	normal	F01.PB37208	0.307104	0.610967	normal
F01.PB8443	0.645193	0.284733	normal	F01.PB37235	0.870629	0.212582	normal
F01.PB8465	0.537187	-0.280681	normal	F01.PB37316	0.922909	0.0900205	normal
F01.PB8560	0.0567061	0.658396	normal	F01.PB37422	0.390889	0.690512	normal
F01.PB8941	0.0705088	1.26521	normal	F01.PB37672	0.0537806	-0.950232	normal
F01.PB9008	0.370277	-0.446939	normal	F01.PB3783	0.0770803	-1.61977	normal
F01.PB9037	0.257608	0.801711	normal	F01.PB37975	0.488561	0.399675	normal
F01.PB9261	0.107477	0.695333	normal	F01.PB38088	0.418461	-0.503308	normal
F01.PB9299	0.991069	-0.00508057	normal	F01.PB38251	0.693911	0.398567	normal
F01.PB9474	0.180581	0.538744	normal	F01.PB38290	0.119011	-1.33333	normal
F01.PB9635	0.77031	-0.183237	normal	F01.PB3835	0.395643	0.507842	normal
F01.PB9928	0.00688637	0.839457	normal	F01.PB38364	0.968268	-0.0696813	normal
F01.PB1252	0.000954545	0.935084	normal	F01.PB3845	0.935551	-0.151093	normal
F01.PB1427	0.472295	1.40834	normal	F01.PB3855	0.151797	0.668325	normal
F01.PB18481	0.140025	0.480327	normal	F01.PB3873	0.068233	1.10971	normal
F01.PB292	0.47487	-0.301294	normal	F01.PB3877	0.744564	-0.3261	normal
F01.PB30233	0.329295	-0.834311	normal	F01.PB3885	0.599431	1.10191	normal
F01.PB3261	0.459531	0.427113	normal	F01.PB3892	0.194453	0.600316	normal
F01.PB4829	0.0406045	0.837024	normal	F01.PB38990	0.213589	-0.810834	normal
F01.PB9594	0.0375079	0.789408	normal	F01.PB39068	0.482049	-0.270112	normal
F01.PB10236	0.616632	-0.699134	normal	F01.PB39078	0.421744	-0.471422	normal
F01.PB10652	0.519905	-0.645445	normal	F01.PB4055	0.775544	0.391248	normal
F01.PB11332	0.29713	-0.831694	normal	F01.PB4096	0.493516	0.963705	normal
F01.PB12338	0.396037	-0.818915	normal	F01.PB4099	0.630071	0.30841	normal
F01.PB12487	0.260615	-0.839832	normal	F01.PB4257	0.00777794	0.818188	normal
F01.PB1369	0.411231	0.970509	normal	F01.PB4314	0.532571	0.411927	normal
F01.PB18410	0.369293	0.615195	normal	F01.PB4339	0.145878	1.23669	normal
F01.PB18527	0.528316	-0.81018	normal	F01.PB4372	0.949802	0.0917234	normal
F01.PB19877	0.693639	-0.527567	normal	F01.PB4439	0.418184	0.92204	normal
F01.PB2232	0.95843	0.100855	normal	F01.PB4468	0.234147	1.25788	normal
F01.PB2352	0.925904	-0.203558	normal	F01.PB4476	0.684077	0.459281	normal
F01.PB2378	0.0927175	1.80532	normal	F01.PB4478	0.708927	0.316576	normal
F01.PB24031	0.245529	1.26739	normal	F01.PB4484	0.0536052	-1.25577	normal
F01.PB2406	0.0781511	-1.33963	normal	F01.PB4486	0.65355	-0.559382	normal
F01.PB2415	0.505971	0.434312	normal	F01.PB4564	0.95411	-0.0759223	normal
F01.PB24892	0.856891	0.137652	normal	F01.PB4624	0.440814	0.684775	normal
F01.PB25691	0.0489313	-2.09542	normal	F01.PB4655	0.876195	0.238837	normal
F01.PB2768	0.169339	-1.29428	normal	F01.PB4680	0.199848	1.10825	normal
F01.PB27925	0.737126	0.620691	normal	F01.PB4685	0.417472	0.74585	normal
F01.PB2856	0.569893	-0.48504	normal	F01.PB4697	0.0879602	0.827976	normal
F01.PB2910	0.0369614	1.16817	normal	F01.PB4702	0.0642887	1.38357	normal
F01.PB2959	0.588707	-0.860398	normal	F01.PB4730	0.931255	0.104686	normal
F01.PB30283	0.68625	-0.53461	normal	F01.PB4778	0.303585	0.781716	normal
F01.PB30284	0.373504	0.612253	normal	F01.PB4781	0.740961	-0.429924	normal
F01.PB30307	0.0886459	1.51568	normal	F01.PB4836	0.637827	0.507299	normal
F01.PB30324	0.769294	0.469557	normal	F01.PB4890	0.562465	0.605909	normal
F01.PB30365	0.266206	-0.920324	normal	F01.PB5006	0.982702	-0.0590513	normal
F01.PB30433	0.253045	1.10244	normal	F01.PB5038	0.614033	0.65385	normal
F01.PB30562	0.203787	0.967433	normal	F01.PB5057	0.179935	-0.736189	normal
F01.PB32290	0.0785732	1.4996	normal	F01.PB5058	0.729938	-0.258852	normal
F01.PB32920	0.859926	-0.352819	normal	F01.PB5122	0.862147	-0.232871	normal
F01.PB34297	0.79833	0.400185	normal	F01.PB5127	0.089533	1.32567	normal
F01.PB34709	0.78505	0.315781	normal	F01.PB5152	0.028742	1.01451	normal
F01.PB3569	0.871957	-0.243587	normal	F01.PB5159	0.79945	0.363354	normal
F01.PB36940	0.0174228	2.18318	normal	F01.PB5173	0.206306	0.980333	normal
F01.PB39260	0.882557	-0.204502	normal	F01.PB5178	0.192194	0.989583	normal
F01.PB4061	0.360004	-0.834782	normal	F01.PB5215	0.190317	1.03404	normal
F01.PB4281	0.565538	-0.505677	normal	F01.PB5245	0.590072	0.537965	normal
F01.PB4442	0.925904	0.150708	normal	F01.PB5524	0.058451	9.01516	normal
F01.PB4473	0.0358192	-0.946975	normal	F01.PB584	0.823914	0.290627	normal
F01.PB5210	0.0278818	-1.64321	normal	F01.PB593	0.181364	0.839522	normal
F01.PB6688	0.393782	0.884993	normal	F01.PB6372	0.476347	-0.343532	normal
F01.PB10487	0.00421617	2.46222	up	F01.PB6424	0.0426096	1.45483	normal
F01.PB1620	5.60506e-09	1.92161	up	F01.PB646	0.0398111	1.95445	normal
F01.PB1897	6.6064e-07	1.99698	up	F01.PB6522	0.208595	-0.773867	normal
F01.PB19131	0.00220974	1.33638	up	F01.PB6572	0.958363	-0.0573596	normal
F01.PB2675	0.00425722	1.17541	up	F01.PB6651	0.202836	0.632326	normal
F01.PB2683	1.54928e-06	3.60093	up	F01.PB6653	0.451403	-0.866784	normal
F01.PB29	0.000635584	1.37008	up	F01.PB6671	0.111855	0.699301	normal
F01.PB30223	0.000909418	1.06822	up	F01.PB6753	0.743141	0.217865	normal
F01.PB3113	2.36691e-05	3.67051	up	F01.PB6770	0.655661	0.353526	normal
F01.PB4702	0.00230384	1.20622	up	F01.PB6793	0.956397	-0.0834002	normal
F01.PB5152	0.00202251	1.24088	up	F01.PB6865	0.148026	-0.581199	normal
F01.PB8419	1.19064e-06	2.37038	up	F01.PB6869	0.451909	0.483604	normal
F01.PB9227	1.03215e-06	1.62403	up	F01.PB6882	0.127723	1.12049	normal
F01.PB10000	3.66492e-19	2.90768	up	F01.PB7037	0.593088	0.270502	normal
F01.PB12249	8.73367e-06	1.54382	up	F01.PB7089	0.677382	0.397532	normal
F01.PB587	0.000720914	1.05108	up	F01.PB7139	0.965559	-0.0849495	normal
F01.PB6765	0.00296084	1.15195	up	F01.PB7171	0.983447	0.0804543	normal
F01.PB833	1.06292e-08	2.58413	up	F01.PB7217	0.348878	0.396181	normal
F01.PB12967	1.37076e-06	4.86323	up	F01.PB7290	0.805028	-0.204886	normal
F01.PB2105	1.00606e-10	2.73216	up	F01.PB7359	0.875838	0.254726	normal
F01.PB2348	7.48538e-11	2.0726	up	F01.PB7405	0.545585	0.738831	normal
F01.PB3120	0.00889196	1.91835	up	F01.PB7497	0.764507	0.379964	normal
F01.PB36504	0.000245889	2.17828	up	F01.PB7523	0.00836359	0.761625	normal
F01.PB39165	3.73782e-06	4.74465	up	F01.PB7547	0.0461984	0.740086	normal
F01.PB4711	0.00448862	1.96944	up	F01.PB7556	0.315868	0.918593	normal
F01.PB534	1.02429e-06	2.78264	up	F01.PB7645	0.713341	-0.346868	normal
				F01.PB7761	0.68826	0.467985	normal
				F01.PB7780	0.415935	0.332044	normal
				F01.PB7831	0.851156	0.300411	normal
				F01.PB7850	0.128517	0.49856	normal
				F01.PB8194	0.999825	-0.0078617	normal
				F01.PB8213	0.453057	-0.896011	normal
				F01.PB8230	0.377827	0.540211	normal
				F01.PB8257	0.0275667	0.691882	normal
				F01.PB8419	0.466568	0.557439	normal
				F01.PB8442	0.060135	1.04671	normal
				F01.PB8443	0.536977	0.308722	normal
				F01.PB8465	0.973438	-0.0351205	normal
				F01.PB8560	0.142632	0.548783	normal
				F01.PB8941	0.0666102	1.62489	normal
				F01.PB9008	0.016244	0.95307	normal
				F01.PB9037	0.0579576	0.941699	normal
				F01.PB9227	0.476342	0.524023	normal
				F01.PB9261	0.37431	0.360047	normal
				F01.PB9299	0.531306	0.258616	normal
				F01.PB9474	0.0810699	0.576937	normal
				F01.PB9500	0.131374	1.35782	normal
				F01.PB9635	1	0.0136272	normal
				F01.PB9928	0.0292844	0.654232	normal
				F01.PB10000	7.26212e-07	2.77295	up
				F01.PB12249	0.001101	1.16515	up
				F01.PB1252	0.00149566	1.00085	up
				F01.PB1427	6.12602e-07	5.68184	up
				F01.PB18481	0.00561001	1.18369	up
				F01.PB292	0.000125628	3.83847	up
				F01.PB30233	0.000200339	1.42158	up
				F01.PB3261	0.00133808	1.11471	up
				F01.PB3686	0.00442108	2.13412	up
				F01.PB4492	0.00871724	2.23279	up
				F01.PB4829	0.000220511	1.2326	up
				F01.PB5571	6.9197e-05	1.43866	up
				F01.PB587	0.00137511	1.09155	up
				F01.PB6765	0.0047659	1.00912	up
				F01.PB833	0.00144421	2.96702	up
				F01.PB9594	0.00121006	1.14017	up
