# Supplementary material for: Coordinated mechanisms of leaves and roots in response to drought stress underlying full-length transcriptome profiling in Vicia sativa L
Source: BMC Plant Biol. 2020 Apr 15;20:165. doi: 10.1186/s12870-020-02358-8 (PMC7161134; doi:10.1186/s12870-020-02358-8)
Supplement: Supplementary file 2 — Additional file 2 Table S2. The expression profile of oxidation-reduction process category enriched transcripts and their annotation in Pfam, Swissprot and nr database. [file 12870_2020_2358_MOESM2_ESM.xlsx]

## Sheet: Sheet1
Table S2. The expression profile of oxidation-reduction process category enriched transcripts and their annotation in Pfam, Swissprot and nr database.
Transcript name	RC1_FPKM	RC2_FPKM	RC3_FPKM	RD1_FPKM	RD2_FPKM	RD3_FPKM	FDR	Log2FC	Regulated	LC1_FPKM	LC2_FPKM	LC3_FPKM	LD1_FPKM	LD2_FPKM	LD3_FPKM	FDR	Log2FC	Regulated	Pfam_annotation	Swissprot_annotation	nr_annotation
F01.PB30966	7.68	0.86	3.92	71.85	100.5	81.26	3.46355e-50	4.47034	up	1.9	1.34	1.61	81.07	263.54	124.75	0.00025633	6.75064	up	Catalase OS=Pisum sativum PE=2 SV=1	Inorganic ion transport and metabolism	catalase [Vicia faba]
F01.PB6263	53.87	68.15	79.54	172.58	170.74	262.22	4.42985e-06	1.69168	up	1.04	1.43	1.79	4.11	7.17	10.04	0.000822272	2.41086	up	Plant cysteine oxidase 2 OS=Arabidopsis thaliana GN=PCO2 PE=1 SV=1	Function unknown	hypothetical protein TSUD_166760 [Trifolium subterraneum]
F01.PB25849	4.26	6.22	1.74	11.86	9.98	17.87	0.00133643	1.79337	up	2.59	2.45	1.22	38.79	59.19	46.36	1.50117e-12	4.62611	up	Alpha-aminoadipic semialdehyde synthase OS=Arabidopsis thaliana GN=LKR/SDH PE=1 SV=1	Amino acid transport and metabolism	lysine-ketoglutarate reductase/saccharopine dehydrogenase [Medicago truncatula]
F01.PB13885	30.52	51.21	33.51	165.87	168.88	349.95	0.00142789	2.66047	up	21.9	25.03	20.77	47.5	58.66	55.63	1.75008e-06	1.33587	up	Squalene monooxygenase OS=Panax ginseng PE=2 SV=1	--	PREDICTED: squalene monooxygenase-like isoform X1 [Cicer arietinum]
F01.PB35443	3.32	4.92	4	15.08	7.97	10.55	0.00810592	1.56258	up	0.59	1.21	0.22	4.11	1.39	3.63	0.00424334	2.23814	up	Probable acyl-CoA dehydrogenase IBR3 OS=Arabidopsis thaliana GN=IBR3 PE=1 SV=1	Lipid transport and metabolism	acyl-CoA dehydrogenase family protein [Medicago truncatula]
F01.PB15119	23.44	26.02	28.94	110.17	88.91	126.6	1.15532e-14	2.15322	up	2.71	3.47	3.88	8.69	9.37	9.1	0.000223338	1.50444	up	Alcohol dehydrogenase 1 OS=Pisum sativum PE=1 SV=1	Energy production and conversion	RecName: Full=Alcohol dehydrogenase 1
F01.PB1077	12.55	6.66	5.33	58.08	76.89	37.12	5.33718e-06	2.9654	up	4.57	5.3	5.01	23.51	43.86	40.07	2.39803e-05	2.96583	up	NADH dehydrogenase [ubiquinone] iron-sulfur protein 8-A, mitochondrial OS=Arabidopsis thaliana GN=At1g79010 PE=1 SV=1	Energy production and conversion	PREDICTED: NADH dehydrogenase [ubiquinone] iron-sulfur protein 8-A, mitochondrial [Malus domestica]
F01.PB17773	24.77	29.18	26.4	37.75	71.91	76.15	0.0059562	1.2923	up	8.28	6.9	11.92	63.1	33.08	27.07	0.00395503	2.23757	up	Delta-1-pyrroline-5-carboxylate synthase OS=Actinidia deliciosa PE=2 SV=1	Amino acid transport and metabolism	PREDICTED: delta-1-pyrroline-5-carboxylate synthase-like isoform X2 [Cicer arietinum]
F01.PB13370	3.5	0.19	1.59	105.83	182.21	115.33	6.5344e-24	6.37688	up	2.45	2.56	3.56	646.15	1132.13	700.93	2.61243e-14	8.28529	up	Delta-1-pyrroline-5-carboxylate synthase OS=Mesembryanthemum crystallinum GN=P5CS PE=2 SV=1	Amino acid transport and metabolism	PREDICTED: delta-1-pyrroline-5-carboxylate synthase-like isoform X1 [Cicer arietinum]
F01.PB12519	3.04	4.03	3.21	13.29	18.29	28.92	8.42914e-05	2.65246	up	38.91	31.74	35.01	84.17	125.91	94.83	0.00165546	1.61865	up	Pheophorbide a oxygenase, chloroplastic OS=Arabidopsis thaliana GN=PAO PE=1 SV=1	Inorganic ion transport and metabolism	PREDICTED: pheophorbide a oxygenase, chloroplastic [Cicer arietinum]
F01.PB19422	0.25	0.37	0.78	2.49	5.27	2.71	0.000224259	3.00741	up	12.5	16.85	18.21	79.8	72.94	80.75	1.99928e-18	2.35916	up	Probable nucleoredoxin 2 OS=Oryza sativa subsp. japonica GN=Os01g0794400 PE=2 SV=1	Posttranslational modification, protein turnover, chaperones	hypothetical protein TSUD_311860 [Trifolium subterraneum]
F01.PB33169	4.07	4.99	6.76	13.17	13.95	11.23	0.000198718	1.37543	up	4.01	4.31	2.51	11.93	8.08	13.84	3.40488e-06	1.69823	up	Betaine aldehyde dehydrogenase 1, chloroplastic OS=Arabidopsis thaliana GN=ALDH10A8 PE=2 SV=1	Energy production and conversion	NAD-dependent aldehyde dehydrogenase family protein [Medicago truncatula]
F01.PB10483	7.54	1.33	2.56	33.94	30.5	31.67	8.95375e-20	3.19673	up	0	0	3.12	6.98	18.86	13.35	0.00215142	3.74244	up	NAD-dependent malic enzyme 1, mitochondrial OS=Arabidopsis thaliana GN=NAD-ME1 PE=1 SV=1	Energy production and conversion	NADP-dependent malic enzyme [Medicago truncatula]
F01.PB17947	0	0	0	0.78	0.95	0.71	4.83093e-09	9.6677	up	0	0.13	0	11.92	10.74	7.14	7.16424e-25	8.09944	up	Delta-1-pyrroline-5-carboxylate synthase OS=Mesembryanthemum crystallinum GN=P5CS PE=2 SV=1	Amino acid transport and metabolism	delta-1-pyrroline-5-carboxylate synthetase [Medicago truncatula]
F01.PB22035	3.91	6.57	4.49	39.96	68.49	56.95	2.03419e-17	3.55367	up	2.27	6.65	4.76	816.27	707.04	666.45	7.1506e-73	7.39687	up	Delta-1-pyrroline-5-carboxylate synthase OS=Actinidia deliciosa PE=2 SV=1	Amino acid transport and metabolism	PREDICTED: delta-1-pyrroline-5-carboxylate synthase-like isoform X1 [Cicer arietinum]
F01.PB33285	0	0	0	5.22	22.28	14.08	4.28763e-09	13.7586	up	0	0	0	17.3	59.17	62.4	2.8708e-12	Inf	up	Heat shock cognate 70 kDa protein 2 OS=Solanum lycopersicum GN=HSC-2 PE=2 SV=1	Posttranslational modification, protein turnover, chaperones	hypothetical protein TSUD_171940 [Trifolium subterraneum]
F01.PB2771	16.67	13.98	16.9	31.19	46.11	32.22	0.000686927	1.32694	up	23.83	18.21	24.88	88.48	85.61	128.35	8.49254e-15	2.22853	up	Probable phospholipid hydroperoxide glutathione peroxidase OS=Citrus sinensis GN=CSA PE=1 SV=1	Posttranslational modification, protein turnover, chaperones	PREDICTED: probable phospholipid hydroperoxide glutathione peroxidase [Cicer arietinum]
F01.PB15437	0.3	0.46	0.26	4.41	5.07	4.35	1.07913e-11	3.89282	up	0.11	0.5	0.64	77.77	72.91	76	2.53998e-107	7.58924	up	Delta-1-pyrroline-5-carboxylate synthase OS=Actinidia deliciosa PE=2 SV=1	Amino acid transport and metabolism	delta-1-pyrroline-5-carboxylate synthetase [Medicago truncatula]
F01.PB13395	15.86	11.97	8.89	28.44	21.32	25.37	0.000425714	1.14112	up	3.76	3.46	2.88	54.29	73.74	56.51	3.6097e-14	4.28609	up	2-oxoisovalerate dehydrogenase subunit alpha 2, mitochondrial OS=Arabidopsis thaliana GN=At5g09300 PE=1 SV=1	Energy production and conversion	2-oxoisovalerate dehydrogenase subunit alpha [Medicago truncatula]
F01.PB11135	0.32	0	0	2.84	5.1	2.8	1.33756e-10	5.19723	up	17.42	23.18	23.78	100.38	91.6	94.9	1.65947e-16	2.22213	up	Probable nucleoredoxin 2 OS=Oryza sativa subsp. japonica GN=Os01g0794400 PE=2 SV=1	Posttranslational modification, protein turnover, chaperones	hypothetical protein TSUD_311860 [Trifolium subterraneum]
F01.PB22519	0	0	0	2.71	3.29	1.75	3.79373e-20	11.335	up	0.35	0.25	0.25	22.27	13.18	28.14	5.16497e-25	6.2765	up	Delta-1-pyrroline-5-carboxylate synthase B OS=Arabidopsis thaliana GN=P5CSB PE=2 SV=1	Amino acid transport and metabolism	PREDICTED: delta-1-pyrroline-5-carboxylate synthase-like isoform X1 [Cicer arietinum]
F01.PB23304	0	0	0.09	0.65	0.53	1.34	5.91402e-05	4.94505	up	0	0	0.03	14.16	8.42	11.94	4.14133e-69	10.1999	up	Delta-1-pyrroline-5-carboxylate synthase OS=Mesembryanthemum crystallinum GN=P5CS PE=2 SV=1	Amino acid transport and metabolism	PREDICTED: delta-1-pyrroline-5-carboxylate synthase-like isoform X1 [Cicer arietinum]
F01.PB39670	1.08	1.38	0.91	2.65	2.46	2.96	8.40839e-05	1.3509	up	1.51	2.18	2.02	6.1	3.56	5.8	1.77169e-07	1.48162	up	Glycine dehydrogenase (decarboxylating), mitochondrial OS=Pisum sativum GN=GDCSP PE=1 SV=1	Amino acid transport and metabolism	RecName: Full=Glycine dehydrogenase (decarboxylating), mitochondrial; AltName: Full=Glycine cleavage system P protein; AltName: Full=Glycine decarboxylase; AltName: Full=Glycine dehydrogenase (aminomethyl-transferring); Flags: Precursor
F01.PB3679	9.99	0	1.39	208.23	244.8	148.99	9.32358e-28	5.87555	up	0	0	0	41.1	129.19	99.35	2.8631e-11	Inf	up	L-ascorbate peroxidase, cytosolic OS=Pisum sativum GN=APX1 PE=1 SV=2	Inorganic ion transport and metabolism	PREDICTED: L-ascorbate peroxidase, cytosolic [Cicer arietinum]
F01.PB10977	12.04	15.92	17.56	29.68	39.18	23.45	0.00251202	1.13012	up	0.41	2.84	2.05	7.69	5.26	12.35	0.000455355	2.31285	up	Ferritin-2, chloroplastic OS=Vigna unguiculata GN=PFE2 PE=2 SV=2	Inorganic ion transport and metabolism	hypothetical protein TSUD_248330 [Trifolium subterraneum]
F01.PB30720	0	0	0	24.8	42.07	25.16	2.1352e-27	14.9049	up	2.52	0	0	7.48	8.21	9.64	1.05265e-07	3.42661	up	Cytochrome P450 98A2 OS=Glycine max GN=CYP98A2 PE=2 SV=1	Secondary metabolites biosynthesis, transport and catabolism	p-coumaroyl-shikimate 3&apos;-hydroxylase [Trifolium pratense]
F01.PB11535	88.75	126.06	111.97	383.29	351.71	676.13	0.000389806	2.20916	up	7.28	7.5	7.91	16.56	15.57	16.96	0.00328446	1.18034	up	Uricase-2 isozyme 1 OS=Glycine max PE=1 SV=2	Secondary metabolites biosynthesis, transport and catabolism	uricase-2 isozyme 1-like [Cicer arietinum]
F01.PB38467	0.17	0	0.04	1.31	1.92	1.25	2.48354e-08	4.58929	up	0	0	0	13.02	7	12.41	5.76728e-49	Inf	up	Delta-1-pyrroline-5-carboxylate synthase OS=Mesembryanthemum crystallinum GN=P5CS PE=2 SV=1	Amino acid transport and metabolism	PREDICTED: delta-1-pyrroline-5-carboxylate synthase-like isoform X1 [Cicer arietinum]
F01.PB20581	6.99	7.81	4.77	70.01	63.85	73.82	2.0989e-40	3.50581	up	8.51	12.81	11.71	199.58	280.3	286.43	3.01889e-21	4.61394	up	Delta-1-pyrroline-5-carboxylate synthase OS=Actinidia deliciosa PE=2 SV=1	Amino acid transport and metabolism	PREDICTED: delta-1-pyrroline-5-carboxylate synthase-like isoform X2 [Cicer arietinum]
F01.PB33234	0	2.35	0	8.61	18.16	11.29	8.15796e-08	4.10183	up	6.07	2.56	3.1	91.82	123.14	137.98	6.11995e-27	4.98562	up	Delta-1-pyrroline-5-carboxylate dehydrogenase 12A1, mitochondrial OS=Arabidopsis thaliana GN=ALDH12A1 PE=2 SV=1	Amino acid transport and metabolism	hypothetical protein TSUD_91030 [Trifolium subterraneum]
F01.PB5732	28.5	33.39	36.33	61.91	70.89	61.24	0.000162149	1.08875	up	132.92	137.44	137.44	49.97	63.84	59.04	2.09914e-05	-1.16052	down	Beta-carotene hydroxylase 2, chloroplastic (Fragment) OS=Capsicum annuum GN=CA2 PE=2 SV=1	Function unknown	beta-carotene hydroxylase [Medicago truncatula]
F01.PB32114	13.44	14.12	15.29	32.39	28.04	27.2	0.000459408	1.13812	up	139.88	112.05	126.84	79.95	42.57	45.45	6.7442e-05	-1.12349	down	Fe(2+) transport protein 3, chloroplastic OS=Arabidopsis thaliana GN=IRT3 PE=2 SV=3	Inorganic ion transport and metabolism	hypothetical protein TSUD_315320 [Trifolium subterraneum]
F01.PB6054	95.42	131.07	105.7	25.86	36.9	30.08	3.82976e-11	-1.73678	down	3.52	3.37	3.48	10.12	11.29	21.91	0.00128943	2.10725	up	Aldehyde dehydrogenase family 3 member H1 OS=Arabidopsis thaliana GN=ALDH3H1 PE=1 SV=2	Energy production and conversion	NAD-dependent aldehyde dehydrogenase family protein [Medicago truncatula]
F01.PB22139	252.55	244.72	212.58	67.51	94.38	94.45	1.16408e-06	-1.37755	down	3.22	3.78	3.92	36.93	55.18	48.12	7.905e-12	3.76801	up	Polyphenol oxidase A1, chloroplastic OS=Vicia faba PE=1 SV=1	Function unknown	polyphenoloxidase [Medicago truncatula]
F01.PB29187	11.33	10.52	9.73	3.23	1.79	4.55	6.91142e-07	-1.62729	down	0.5	0.97	0.23	4.75	2.56	3.3	1.2755e-08	2.72274	up	Alpha-aminoadipic semialdehyde synthase OS=Arabidopsis thaliana GN=LKR/SDH PE=1 SV=1	Amino acid transport and metabolism	lysine-ketoglutarate reductase/saccharopine dehydrogenase [Medicago truncatula]
F01.PB14636	133.2	131.66	120.18	55.06	56.48	34.96	9.64959e-07	-1.29193	down	5.49	3.63	6.79	27.34	17.71	33.35	4.85851e-11	2.33681	up	Probable nucleoredoxin 1 OS=Arabidopsis thaliana GN=At1g60420 PE=1 SV=1	Posttranslational modification, protein turnover, chaperones	protein disulfide isomerase (PDI)-like protein [Medicago truncatula]
F01.PB18826	5.01	3.97	6.84	2.81	1.22	1.77	0.00871481	-1.34251	down	2.89	6.49	5.58	1.01	1.78	0.95	0.00261866	-1.90263	down	D-3-phosphoglycerate dehydrogenase 2, chloroplastic OS=Arabidopsis thaliana GN=PGDH2 PE=1 SV=2	Amino acid transport and metabolism	D-3-phosphoglycerate dehydrogenase family protein [Medicago truncatula]
F01.PB25447	2.33	3.09	3.16	0.93	0.44	0.64	0.00027619	-2.00457	down	2.75	2.31	2.07	1.13	0.58	0.85	0.00962779	-1.45051	down	Cinnamoyl-CoA reductase-like SNL6 OS=Oryza sativa subsp. japonica GN=SNL6 PE=3 SV=1	Cell wall/membrane/envelope biogenesis	cinnamoyl-CoA reductase [Medicago truncatula]
F01.PB7632	37.87	31.47	31.15	13.2	11.35	8.32	1.79224e-05	-1.49454	down	2.64	1.2	2.88	0.54	0.11	0.26	0.00227581	-2.88408	down	Peroxidase 21 OS=Arabidopsis thaliana GN=PER21 PE=1 SV=1	Carbohydrate transport and metabolism	cationic peroxidase [Medicago truncatula]
F01.PB6086	42.93	46.88	46.52	15.6	17.93	12.96	4.79125e-06	-1.44461	down	16.9	19.05	16.24	7.29	4.7	6.72	0.000568411	-1.43441	down	NADPH-dependent oxidoreductase 2-alkenal reductase OS=Arabidopsis thaliana GN=AER PE=1 SV=1	Function unknown	hypothetical protein TSUD_353810 [Trifolium subterraneum]
F01.PB16191	45.02	45.34	41.23	15.25	19.51	19.53	1.28074e-05	-1.18574	down	32.52	44.95	36.08	16.85	4.15	16.12	4.48873e-06	-1.60158	down	Ferredoxin--nitrite reductase, chloroplastic OS=Betula pendula GN=NIR1 PE=2 SV=1	Energy production and conversion	hypothetical protein TSUD_95430 [Trifolium subterraneum]
F01.PB17954	7.58	7.03	11.02	1.7	2.16	1.6	3.042e-07	-2.14694	down	460.64	437.46	354.42	156.78	85.28	132.55	2.97884e-07	-1.69696	down	Seed linoleate 9S-lipoxygenase OS=Glycine max GN=LOX1.4 PE=1 SV=1	Function unknown	lipoxygenase [Pisum sativum]
F01.PB12908	119.42	123.52	111.08	17.23	20.94	19.74	3.75889e-23	-2.51704	down	8.22	6.11	11.24	1.73	0.06	1.29	1.47507e-06	-3.07313	down	Flavonoid 3&apos;-monooxygenase OS=Arabidopsis thaliana GN=CYP75B1 PE=1 SV=1	Secondary metabolites biosynthesis, transport and catabolism	cytochrome P450 [Pisum sativum]
F01.PB2993	3.51	3.95	2.21	0.47	0.58	0.76	0.00900732	-2.35329	down	3.68	2.39	3.66	0.33	0.28	0.61	0.000934579	-3.11981	down	--	Function unknown	PREDICTED: very-long-chain 3-oxoacyl-CoA reductase [Cicer arietinum]
F01.PB7894	9.65	6.26	5.41	0.3	0.77	0.6	2.8e-07	-3.57889	down	10.08	6.47	15.11	0.86	0.05	0.3	7.74476e-07	-4.71753	down	Protein DOWNY MILDEW RESISTANCE 6 OS=Arabidopsis thaliana GN=DMR6 PE=1 SV=1	Function unknown	2OG-Fe(II) oxygenase family oxidoreductase [Medicago truncatula]
F01.PB15438	171.48	178.63	225.46	17.37	29.21	25.05	3.78607e-27	-2.9191	down	12.31	13.89	17.19	3.6	0.95	2.3	2.94145e-13	-2.65268	down	NADP-dependent malic enzyme OS=Phaseolus vulgaris GN=ME1 PE=2 SV=1	Energy production and conversion	NADP-dependent malic enzyme-like protein [Medicago truncatula]
F01.PB9815	26.63	17.37	21.19	1.22	2.04	1.34	2.87855e-18	-3.72329	down	34.98	31.33	21.29	0.75	0.18	0.63	5.26212e-29	-5.79264	down	Cationic peroxidase 2 OS=Arachis hypogaea GN=PNC2 PE=2 SV=1	Lipid transport and metabolism	cationic peroxidase [Medicago truncatula]
F01.PB11231	7.05	9.71	12.82	3.19	1.77	2.42	0.000212253	-1.88878	down	19.95	23	23.16	2.38	1	2.91	2.7198e-21	-3.37678	down	Berberine bridge enzyme-like 21 OS=Arabidopsis thaliana GN=At4g20840 PE=2 SV=1	Energy production and conversion	FAD-binding berberine family protein [Medicago truncatula]
F01.PB5578	53.48	64.68	75.51	10.29	10.87	11.88	3.46873e-17	-2.4485	down	2.2	1.72	2.54	0.48	0.14	0.32	0.00253742	-2.76596	down	Peroxidase 52 OS=Arabidopsis thaliana GN=PER52 PE=2 SV=1	Function unknown	peroxidase [Pisum sativum]
F01.PB15794	21.69	28.93	27.95	3	6.49	5.53	1.2713e-13	-2.30572	down	33.11	42.12	30.63	17.66	5.57	17.11	3.96984e-05	-1.37343	down	Probable linoleate 9S-lipoxygenase 5 OS=Solanum tuberosum GN=LOX1.5 PE=2 SV=1	Function unknown	linoleate 9S-lipoxygenase-like protein [Medicago truncatula]
F01.PB37471	25.26	25.96	26.61	6.98	9.91	14.3	4.12049e-06	-1.23693	down	9.69	13.14	11.3	4.1	0.8	3.68	4.47067e-10	-1.98846	down	Uroporphyrinogen-III C-methyltransferase OS=Cyanidium caldarium GN=cobA PE=3 SV=1	Coenzyme transport and metabolism	hypothetical protein TSUD_121940 [Trifolium subterraneum]
F01.PB9634	28.03	26.36	30.51	5.28	9.03	7.56	1.05248e-07	-1.86509	down	19.26	24.98	21.27	16.03	4.92	10.51	0.00686935	-1.03226	down	Alcohol dehydrogenase-like 3 OS=Arabidopsis thaliana GN=At1g32780 PE=2 SV=1	Energy production and conversion	PREDICTED: alcohol dehydrogenase-like 4 [Cicer arietinum]
F01.PB22459	44.61	47.81	54.14	9.21	16.12	14.13	1.39257e-12	-1.81087	down	39.58	38.23	31.33	17.29	5.26	20.3	4.22013e-05	-1.33584	down	Linoleate 13S-lipoxygenase 3-1, chloroplastic OS=Solanum tuberosum GN=LOX3.1 PE=1 SV=1	Function unknown	linoleate 13S-lipoxygenase 2-1, related protein [Medicago truncatula]
F01.PB20002	3.66	6.01	1.26	0	0	0	8.9224e-06	-11.831	down	27.74	28.02	20.77	4.37	1.07	7.24	3.58332e-16	-2.59916	down	Probable chlorophyll(ide) b reductase NYC1, chloroplastic OS=Oryza sativa subsp. japonica GN=NYC1 PE=1 SV=1	Function unknown	short-chain dehydrogenase/reductase [Medicago truncatula]
F01.PB17550	452.73	499.59	588.71	100.43	141.58	151.83	1.07007e-08	-1.87845	down	600.34	648.62	479.09	306.12	230.04	286	0.00471361	-1.01314	down	Ferredoxin--nitrite reductase, chloroplastic OS=Betula pendula GN=NIR1 PE=2 SV=1	Energy production and conversion	hypothetical protein TSUD_95430 [Trifolium subterraneum]
F01.PB16647	57.42	62.48	60.23	11.25	14.32	15.29	4.23512e-15	-2.04886	down	324.08	335.99	329.94	190.37	95.2	184.89	0.00190802	-1.03914	down	Ferredoxin-dependent glutamate synthase 1, chloroplastic/mitochondrial OS=Arabidopsis thaliana GN=GLU1 PE=1 SV=3	Amino acid transport and metabolism	hypothetical protein TSUD_330130 [Trifolium subterraneum]
F01.PB7793	61.9	73.59	80.1	1.22	2.02	2.14	3.70871e-54	-5.24141	down	2.74	3.39	2.51	1.12	0	0.48	0.00560123	-2.45237	down	Peroxidase 53 OS=Arabidopsis thaliana GN=PER53 PE=1 SV=1	Carbohydrate transport and metabolism	peroxidase family protein [Medicago truncatula]
F01.PB9179	405.86	599.65	478.34	115.93	112.35	204.7	1.0608e-06	-1.67347	down	78.59	76.87	72.32	17.37	10.43	36.67	8.34391e-10	-1.80368	down	Extradiol ring-cleavage dioxygenase OS=Arabidopsis thaliana GN=LIGB PE=2 SV=1	Function unknown	4,5-DOPA dioxygenase extradiol-like protein [Medicago truncatula]
F01.PB32995	4.49	4.7	3.83	0.77	0.7	0.68	6.17159e-05	-2.52962	down	3.21	3.01	2.1	0.9	0.1	0.37	0.000209924	-2.62804	down	Uroporphyrinogen-III C-methyltransferase OS=Cyanidium caldarium GN=cobA PE=3 SV=1	Coenzyme transport and metabolism	hypothetical protein TSUD_121940 [Trifolium subterraneum]
F01.PB14326	6.1	2.41	3.39	0.77	0	0	0.000206655	-3.79729	down	89.46	77.84	103.2	22.24	13.21	15	1.57984e-18	-2.3736	down	Linoleate 9S-lipoxygenase OS=Lens culinaris GN=LOX1.1 PE=2 SV=1	Function unknown	lipoxygenase [Pisum sativum]
F01.PB35577	7.32	6.2	8.02	2	4.85	2.27	0.00131184	-1.16056	down	3.56	4.33	2.82	1.31	0.44	1.17	2.12639e-05	-1.85193	down	Indole-3-acetaldehyde oxidase OS=Arabidopsis thaliana GN=AAO2 PE=1 SV=2	Nucleotide transport and metabolism	aldehyde oxidase 1 [Pisum sativum]
F01.PB34884	4.46	6.37	6.2	2.41	1.22	1.73	0.000279433	-1.56651	down	6.37	5.5	4.2	0.35	0.32	0.7	8.0698e-15	-3.50884	down	Nitrate reductase [NADH] OS=Lotus japonicus GN=NIA PE=3 SV=1	--	nitrate reductase [NADH]-like protein [Medicago truncatula]
F01.PB11795	299.44	327.23	343.48	101.48	104.08	154.27	9.16711e-06	-1.3372	down	116.37	107.43	120.69	39.26	42.34	33.16	2.13723e-08	-1.50718	down	Cytochrome P450 83B1 OS=Arabidopsis thaliana GN=CYP83B1 PE=1 SV=1	Secondary metabolites biosynthesis, transport and catabolism	PREDICTED: cytochrome P450 83B1-like [Cicer arietinum]
F01.PB13837	836.67	461.16	640.62	92.51	141.54	166.56	2.27717e-06	-2.17588	down	17	23.08	31.43	13.18	1.38	4.69	0.00612494	-1.89612	down	Leucoanthocyanidin reductase OS=Desmodium uncinatum GN=LAR PE=1 SV=1	Function unknown	leucoanthocyanidin reductase [Pisum sativum]
F01.PB32264	26.73	24.27	31.43	12.64	10.07	7.37	4.75858e-05	-1.34686	down	587.89	499.65	552.49	251.87	146.41	169	2.9055e-06	-1.48136	down	1-aminocyclopropane-1-carboxylate oxidase OS=Prunus mume GN=ACO1 PE=2 SV=1	Function unknown	1-aminocyclopropane-1-carboxylate oxidase 2 [Pisum sativum]
F01.PB7057	30.74	30.61	34.4	3.88	7.56	6.84	2.41004e-11	-2.29591	down	10.47	11.59	13.83	1.6	0.51	1.43	1.88496e-11	-3.32725	down	1-aminocyclopropane-1-carboxylate oxidase homolog 1 OS=Arabidopsis thaliana GN=At1g06620 PE=2 SV=1	Function unknown	hypothetical protein TSUD_175610 [Trifolium subterraneum]
F01.PB6979	122.63	148.58	218.95	59.73	48.91	57.42	0.00277903	-1.45604	down	166.08	159.15	156.65	17.51	11.19	9.1	1.04152e-38	-3.61229	down	Peroxidase 4 OS=Vitis vinifera GN=GSVIVT00023967001 PE=1 SV=1	--	hypothetical protein TSUD_214260 [Trifolium subterraneum]
F01.PB27492	1.9	1.88	0.95	0.43	0	0.49	0.00181457	-2.26932	down	2.73	3.52	1.74	0	0	0	1.34376e-19	#NAME?	down	Linoleate 13S-lipoxygenase 3-1, chloroplastic OS=Solanum tuberosum GN=LOX3.1 PE=1 SV=1	Function unknown	linoleate 13S-lipoxygenase 2-1, related protein [Medicago truncatula]
F01.PB33737	286.55	297.64	342.77	42.26	91.75	87.85	3.69678e-10	-1.98305	down	172.29	218.72	179.06	74.81	48.14	70.96	5.77635e-07	-1.50686	down	Nitrate reductase [NADH] OS=Lotus japonicus GN=NIA PE=3 SV=1	--	nitrate reductase [NADH]-like protein [Medicago truncatula]
F01.PB22324	16.33	18.36	15.15	5.79	6.55	6.34	6.49337e-06	-1.32711	down	12.55	14.5	13.12	2.89	1.54	2.7	2.21474e-15	-2.45875	down	Respiratory burst oxidase homolog protein A OS=Solanum tuberosum GN=RBOHA PE=1 SV=1	Intracellular trafficking, secretion, and vesicular transport	putative respiratory burst oxidase-like protein C [Vicia faba]
F01.PB19846	4.98	7.25	7.36	1.14	0.59	2.99	2.93644e-05	-1.97104	down	11.76	9.62	9.06	2.88	2.13	5.29	6.21348e-05	-1.53291	down	(+)-pulegone reductase OS=Mentha piperita PE=1 SV=1	Function unknown	alcohol dehydrogenase zinc-binding domain protein [Medicago truncatula]
F01.PB9559	414.61	596.57	667.59	74.13	177.6	180.01	5.08551e-06	-1.8776	down	20.19	15.02	16.92	2.35	1.34	1.86	4.46711e-18	-3.19669	down	Cytochrome P450 83B1 OS=Arabidopsis thaliana GN=CYP83B1 PE=1 SV=1	Secondary metabolites biosynthesis, transport and catabolism	cytochrome P450 family 71 protein [Medicago truncatula]
F01.PB12292	1.2	1.8	1.89	5.53	4.37	4.56	0.00545055	1.67375	up										Betaine aldehyde dehydrogenase, chloroplastic OS=Spinacia oleracea PE=1 SV=1	Energy production and conversion	betaine aldehyde dehydrogenase [Medicago truncatula]
F01.PB14772	1	0.87	0.79	14.59	11.99	27.33	2.07619e-06	4.45947	up										Alcohol dehydrogenase 1 OS=Pisum sativum PE=1 SV=1	Energy production and conversion	RecName: Full=Alcohol dehydrogenase 1
F01.PB17110	3.27	2.45	2.53	7.48	5.83	5.02	0.00929424	1.26151	up										Primary amine oxidase OS=Pisum sativum PE=1 SV=1	Secondary metabolites biosynthesis, transport and catabolism	copper amine oxidase, enzyme domain protein [Medicago truncatula]
F01.PB8893	158.45	209.56	212.92	861.62	794.89	1420.22	4.7473e-06	2.50305	up										Alcohol dehydrogenase 1 OS=Pisum sativum PE=1 SV=1	Energy production and conversion	RecName: Full=Alcohol dehydrogenase 1
F01.PB12916	0	0	0	0.82	12.41	10.29	3.79367e-05	12.992	up										L-ascorbate oxidase homolog OS=Brassica napus GN=Bp10 PE=2 SV=1	Secondary metabolites biosynthesis, transport and catabolism	hypothetical protein TSUD_397280 [Trifolium subterraneum]
F01.PB8350	0	1.72	0.15	15.7	12.99	34.48	3.09599e-05	5.18768	up										Alcohol dehydrogenase 1 OS=Pisum sativum PE=1 SV=1	Energy production and conversion	zinc-binding alcohol dehydrogenase family protein [Medicago truncatula]
F01.PB31914	2.3	2.63	3.22	9.7	6.31	6.9	0.00210169	1.59452	up										Cytochrome P450 85A OS=Phaseolus vulgaris GN=BA13 PE=3 SV=2	Secondary metabolites biosynthesis, transport and catabolism	cytochrome P450 enzyme [Pisum sativum]
F01.PB15731	5.96	4.33	6.54	13.81	12.82	12.26	0.000436383	1.30985	up										--	--	ubiquinone biosynthesis monooxygenase COQ6-like protein [Medicago truncatula]
F01.PB29596	0.52	0.63	0.48	4.16	4.53	1.84	0.000429675	2.79674	up										Alpha-aminoadipic semialdehyde synthase OS=Arabidopsis thaliana GN=LKR/SDH PE=1 SV=1	Amino acid transport and metabolism	lysine-ketoglutarate reductase/saccharopine dehydrogenase [Medicago truncatula]
F01.PB15856	0	0	0.14	12.04	4.62	3.52	0.000217151	7.54096	up										Delta-1-pyrroline-5-carboxylate synthase OS=Actinidia deliciosa PE=2 SV=1	Amino acid transport and metabolism	PREDICTED: delta-1-pyrroline-5-carboxylate synthase-like isoform X1 [Cicer arietinum]
F01.PB31681	3.28	2.3	5.98	18.16	24.66	13.3	4.6993e-06	2.3817	up										Glycine dehydrogenase (decarboxylating), mitochondrial OS=Pisum sativum GN=GDCSP PE=1 SV=1	Amino acid transport and metabolism	RecName: Full=Glycine dehydrogenase (decarboxylating), mitochondrial; AltName: Full=Glycine cleavage system P protein; AltName: Full=Glycine decarboxylase; AltName: Full=Glycine dehydrogenase (aminomethyl-transferring); Flags: Precursor
F01.PB32179	6.24	6.88	7.34	25.04	16.3	21.01	4.31047e-06	1.71225	up										Peroxidase 12 OS=Arabidopsis thaliana GN=PER12 PE=1 SV=1	Carbohydrate transport and metabolism	hypothetical protein TSUD_42710 [Trifolium subterraneum]
F01.PB10468	5.21	3.76	2.32	13.05	38.29	27.16	0.00125291	2.89957	up										Peroxidase 4 OS=Vitis vinifera GN=GSVIVT00023967001 PE=1 SV=1	--	hypothetical protein TSUD_214260 [Trifolium subterraneum]
F01.PB23317	0.51	0.37	0.87	1.51	2.11	2.53	0.00114226	1.90659	up										Polyamine oxidase 1 OS=Arabidopsis thaliana GN=PAO1 PE=1 SV=1	Function unknown	PREDICTED: polyamine oxidase 1 [Cicer arietinum]
F01.PB26926	0.29	0.14	0.2	0.7	1.45	1.2	0.0012961	2.53712	up										Polyamine oxidase 1 OS=Arabidopsis thaliana GN=PAO1 PE=1 SV=1	Function unknown	hypothetical protein TSUD_119930 [Trifolium subterraneum]
F01.PB9351	6.09	6.75	4.99	19.69	16.44	21.47	6.45091e-07	1.79798	up										Linolenate hydroperoxide lyase, chloroplastic OS=Arabidopsis thaliana GN=CYP74B2 PE=1 SV=1	Secondary metabolites biosynthesis, transport and catabolism	hydroperoxide lyase [Medicago sativa]
F01.PB3850	36.91	29.9	39.76	104.38	82.29	144.27	3.79367e-05	1.75119	up										Glyceraldehyde-3-phosphate dehydrogenase, cytosolic OS=Antirrhinum majus GN=GAPC PE=2 SV=1	Carbohydrate transport and metabolism	glycolytic glyceraldehyde 3-phosphate dehydrogenase [Antirrhinum majus]
F01.PB28131	2.96	2.15	3.84	7.17	7.48	8.27	9.95442e-05	1.45109	up										Probable acyl-CoA dehydrogenase IBR3 OS=Arabidopsis thaliana GN=IBR3 PE=1 SV=1	Lipid transport and metabolism	PREDICTED: probable acyl-CoA dehydrogenase IBR3 [Cicer arietinum]
F01.PB9324	42.7	40.17	43.77	76.7	81.86	100.71	2.15894e-05	1.13474	up										Magnesium-protoporphyrin IX monomethyl ester [oxidative] cyclase, chloroplastic OS=Euphorbia esula GN=CRD1 PE=3 SV=1	Coenzyme transport and metabolism	putative desaturase-like protein [Trifolium repens]
F01.PB4381	2.95	1.65	4.01	9.21	10.32	9.34	0.00357083	1.87472	up										L-galactono-1,4-lactone dehydrogenase, mitochondrial OS=Brassica oleracea PE=1 SV=1	Energy production and conversion	PREDICTED: L-galactono-1,4-lactone dehydrogenase, mitochondrial [Cicer arietinum]
F01.PB32325	0.27	0.25	0.55	10.09	7.26	14.05	3.67838e-13	4.9935	up										Alcohol dehydrogenase 1 OS=Pisum sativum PE=1 SV=1	Energy production and conversion	zinc-binding alcohol dehydrogenase family protein [Medicago truncatula]
F01.PB6699	1.4	2.23	1.74	26.29	15.12	35.81	9.12169e-07	3.95673	up										Plant cysteine oxidase 1 OS=Arabidopsis thaliana GN=PCO1 PE=1 SV=1	Function unknown	2-aminoethanethiol dioxygenase-like protein [Medicago truncatula]
F01.PB9761	12.3	19.13	14.1	217.95	184.57	308.83	2.74168e-16	4.07046	up										Stearoyl-[acyl-carrier-protein] 9-desaturase 6, chloroplastic OS=Arabidopsis thaliana GN=S-ACP-DES6 PE=2 SV=2	Lipid transport and metabolism	stearoyl-acyl-carrier desaturase [Medicago truncatula]
F01.PB10622	0	0	0.7	36.36	43.53	67.68	5.69748e-24	7.89099	up										--	Function unknown	pyridine nucleotide-disulfide oxidoreductase family protein [Medicago truncatula]
F01.PB20892	7.79	10.44	8.43	20.97	21.7	24.92	9.61484e-07	1.4343	up										Long-chain-alcohol oxidase FAO2 OS=Lotus japonicus GN=FAO2 PE=2 SV=1	Amino acid transport and metabolism	long-chain-alcohol oxidase FAO1 [Medicago truncatula]
F01.PB13748	3.81	3.79	8.38	33.79	29.19	43.74	5.12507e-15	2.83897	up										Squalene monooxygenase OS=Panax ginseng PE=2 SV=1	--	PREDICTED: squalene monooxygenase-like isoform X1 [Cicer arietinum]
F01.PB7382	0	0	0	22.8	6.27	41.94	3.34852e-06	14.5308	up										Probable inositol oxygenase OS=Oryza sativa subsp. japonica GN=Os06g0561000 PE=2 SV=1	Function unknown	inositol oxygenase [Fusarium verticillioides 7600]
F01.PB6693	0.39	0.61	0.22	29.41	15.94	46.61	5.4694e-08	6.4526	up										Alcohol dehydrogenase 1 OS=Pisum sativum PE=1 SV=1	Energy production and conversion	zinc-binding alcohol dehydrogenase family protein [Medicago truncatula]
F01.PB12233	4.93	3.73	1.77	9.09	11.22	8.58	0.000328255	1.5757	up										Methylmalonate-semialdehyde dehydrogenase [acylating], mitochondrial OS=Arabidopsis thaliana GN=ALDH6B2 PE=2 SV=2	Lipid transport and metabolism	methylmalonate-semialdehyde dehydrogenase [Medicago truncatula]
F01.PB8899	12.39	24.98	16.23	196.91	133.85	260.86	3.74047e-09	3.56942	up										Alcohol dehydrogenase 1 OS=Pisum sativum PE=1 SV=1	Energy production and conversion	zinc-binding alcohol dehydrogenase family protein [Medicago truncatula]
F01.PB6296	52.15	88.56	85.44	167.4	136.51	152.45	2.19827e-05	1.11881	up										1-aminocyclopropane-1-carboxylate oxidase OS=Pisum sativum GN=ACO PE=2 SV=1	Function unknown	RecName: Full=1-aminocyclopropane-1-carboxylate oxidase; Short=ACC oxidase; AltName: Full=Ethylene-forming enzyme; Short=EFE
F01.PB31815	0	0	0	3.58	11.67	2.93	0.000107617	12.5651	up										Cytochrome P450 71B37 OS=Arabidopsis thaliana GN=CYP71B37 PE=3 SV=2	Secondary metabolites biosynthesis, transport and catabolism	cytochrome P450 family 71 protein [Medicago truncatula]
F01.PB19387	14.55	24.53	16.08	43.12	37.19	42.54	4.42156e-06	1.25242	up										Primary amine oxidase OS=Pisum sativum PE=1 SV=1	Secondary metabolites biosynthesis, transport and catabolism	copper amine oxidase [Pisum sativum]
F01.PB282	279.9	471.2	393.17	1298.6	1113.73	1744.59	1.29174e-08	1.98383	up										Ribulose bisphosphate carboxylase small chain, chloroplastic OS=Marchantia paleacea GN=RBCS PE=2 SV=1	Energy production and conversion	hypothetical protein TSUD_204940 [Trifolium subterraneum]
F01.PB6553	0.58	0	0	5.58	4.4	9.21	3.75703e-09	5.26736	up										Alcohol dehydrogenase 1 OS=Pisum sativum PE=1 SV=1	Energy production and conversion	RecName: Full=Alcohol dehydrogenase 1
F01.PB21280	0	0	0	9.61	14.37	10.64	1.93323e-53	13.4944	up										Respiratory burst oxidase homolog protein B OS=Solanum tuberosum GN=RBOHB PE=1 SV=1	Intracellular trafficking, secretion, and vesicular transport	putative respiratory burst oxidase-like protein A [Vicia faba]
F01.PB17634	0.55	0.09	0.27	3.76	1.3	2.44	0.00479319	3.15285	up										NADP-dependent malic enzyme, chloroplastic OS=Flaveria pringlei GN=MODA PE=2 SV=1	Energy production and conversion	hypothetical protein FOXB_11835 [Fusarium oxysporum Fo5176]
F01.PB18056	9.28	10.97	6.19	29.28	34.26	16.05	0.00445758	1.6902	up										Dihydrolipoyl dehydrogenase 1, chloroplastic OS=Arabidopsis thaliana GN=LPD1 PE=2 SV=1	Energy production and conversion	dihydrolipoamide dehydrogenase [Medicago truncatula]
F01.PB290	243.38	151.24	183.59	542.51	673.42	426.95	2.55517e-06	1.62543	up										Linoleate 9S-lipoxygenase OS=Lens culinaris GN=LOX1.1 PE=2 SV=1	Function unknown	lipoxygenase LoxN3, partial [Pisum sativum]
F01.PB9639	72.77	83.8	74.83	233.81	192.55	255.07	4.99182e-10	1.66076	up										Sterol 14-demethylase OS=Arabidopsis thaliana GN=CYP51G1 PE=1 SV=1	Secondary metabolites biosynthesis, transport and catabolism	cytochrome monooxygenase like [Pisum sativum]
F01.PB2102	18.98	17.2	15.74	33.27	36.15	40.87	0.000884612	1.20026	up										Secologanin synthase OS=Catharanthus roseus GN=CYP72A1 PE=2 SV=1	Secondary metabolites biosynthesis, transport and catabolism	cytochrome P450 family protein [Medicago truncatula]
F01.PB13444	1.04	0	0.36	2.59	2.28	1.44	0.00418578	2.32492	up										Ferric reduction oxidase 8, mitochondrial OS=Arabidopsis thaliana GN=FRO8 PE=1 SV=1	Intracellular trafficking, secretion, and vesicular transport	oxidoreductase/ferric-chelate reductase [Medicago truncatula]
F01.PB11076	0.08	0.26	0.14	4.44	2.71	9.46	0.000441687	5.30692	up										Alcohol dehydrogenase 1 OS=Trifolium repens GN=ADH1 PE=2 SV=1	Energy production and conversion	alcohol dehydrogenase-like isoform X1 [Ananas comosus]
F01.PB31782	33.34	37.78	34.7	90.12	79.17	114.83	7.74644e-09	1.52603	up										Oxygen-dependent coproporphyrinogen-III oxidase, chloroplastic OS=Glycine max GN=CPX PE=2 SV=1	Coenzyme transport and metabolism	PREDICTED: oxygen-dependent coproporphyrinogen-III oxidase, chloroplastic [Cicer arietinum]
F01.PB8387	51.26	38.9	20.58	81.85	66.57	96.7	0.000500317	1.26081	up										Inositol oxygenase 1 OS=Arabidopsis thaliana GN=MIOX1 PE=2 SV=1	Function unknown	myo-inositol oxygenase [Medicago truncatula]
F01.PB2978	15.56	10.47	12.56	29.21	32.08	31.57	0.00175441	1.40173	up										L-ascorbate peroxidase 3, peroxisomal OS=Arabidopsis thaliana GN=APX3 PE=1 SV=1	Inorganic ion transport and metabolism	hypothetical protein TSUD_62650 [Trifolium subterraneum]
F01.PB5047	8.93	22.77	18.07	116.11	97.64	175.76	1.1728e-08	3.08551	up										1-aminocyclopropane-1-carboxylate oxidase 1 OS=Arabidopsis thaliana GN=ACO1 PE=2 SV=1	Function unknown	PREDICTED: 1-aminocyclopropane-1-carboxylate oxidase 1 [Cicer arietinum]
F01.PB39542	0.62	0.56	0.61	1.13	1.11	1.5	0.00845311	1.15205	up										Ribulose bisphosphate carboxylase large chain OS=Pisum sativum GN=rbcL PE=1 SV=3	Carbohydrate transport and metabolism	ribulose-1,5-bisphosphate carboxylase/oxygenase (chloroplast) [Vicia americana var. minor]
F01.PB16019	0	0.15	0.15	3.9	2.17	2.57	9.88102e-10	4.94083	up										Linoleate 13S-lipoxygenase 2-1, chloroplastic OS=Solanum tuberosum GN=LOX2.1 PE=1 SV=1	Function unknown	linoleate 13S-lipoxygenase 2-1, related protein [Medicago truncatula]
F01.PB6603	23.84	10.86	10.15	28.98	43.55	32.62	0.000961752	1.3432	up										4-hydroxy-3-methylbut-2-enyl diphosphate reductase, chloroplastic OS=Arabidopsis thaliana GN=ISPH PE=2 SV=1	Lipid transport and metabolism	4-hydroxy-3-methylbut-2-enyl diphosphate reductase [Medicago truncatula]
F01.PB15589	3.15	4.26	4.78	12.54	12.84	23.24	0.000627818	2.08698	up										Plant cysteine oxidase 2 OS=Arabidopsis thaliana GN=PCO2 PE=1 SV=1	Function unknown	2-aminoethanethiol dioxygenase-like protein [Medicago truncatula]
F01.PB3554	241.05	170.43	245.61	587.08	508.25	487.35	3.94101e-08	1.41811	up										Glyceraldehyde-3-phosphate dehydrogenase, cytosolic OS=Pisum sativum GN=GAPC1 PE=2 SV=1	Carbohydrate transport and metabolism	RecName: Full=Glyceraldehyde-3-phosphate dehydrogenase, cytosolic
F01.PB22818	2.49	3.05	2.36	10.73	14.77	26.57	0.00125736	2.80648	up										Uricase-2 isozyme 1 OS=Glycine max PE=1 SV=2	Secondary metabolites biosynthesis, transport and catabolism	uricase-2 isozyme 1-like [Cicer arietinum]
F01.PB28163	0	0	0	14.39	21.8	16.82	2.0156e-86	14.109	up										Glycine dehydrogenase (decarboxylating), mitochondrial OS=Pisum sativum GN=GDCSP PE=1 SV=1	Amino acid transport and metabolism	RecName: Full=Glycine dehydrogenase (decarboxylating), mitochondrial; AltName: Full=Glycine cleavage system P protein; AltName: Full=Glycine decarboxylase; AltName: Full=Glycine dehydrogenase (aminomethyl-transferring); Flags: Precursor
F01.PB21614	3.56	3.84	3.62	13.2	10.86	20.61	0.000126006	2.11462	up										Glyceraldehyde-3-phosphate dehydrogenase, cytosolic OS=Magnolia liliiflora GN=GAPC PE=2 SV=1	Carbohydrate transport and metabolism	uncharacterized protein LOC100782924 [Glycine max]
F01.PB21575	14.57	4.02	11.22	20.44	19.42	30.91	0.00817815	1.34514	up										Primary amine oxidase OS=Arabidopsis thaliana GN=At1g62810 PE=2 SV=1	Secondary metabolites biosynthesis, transport and catabolism	hypothetical protein TSUD_147550 [Trifolium subterraneum]
F01.PB1228	31.16	35.43	32.56	123.81	128.57	180.37	1.37736e-13	2.242	up										Obtusifoliol 14-alpha demethylase (Fragment) OS=Triticum aestivum GN=CYP51 PE=2 SV=1	Secondary metabolites biosynthesis, transport and catabolism	obtusifoliol-14-demethylase [Medicago truncatula]
F01.PB6366	50.86	112.16	92.52	296.39	285.99	421.49	3.28012e-09	2.07499	up										1-aminocyclopropane-1-carboxylate oxidase 1 OS=Arabidopsis thaliana GN=ACO1 PE=2 SV=1	Function unknown	1-aminocyclopropane-1-carboxylate oxidase [Medicago truncatula]
F01.PB15706	0.58	0.05	0.03	2.2	12.39	6.65	0.00347207	5.09612	up										Icosanoyl-CoA 5-desaturase (Fragment) OS=Limnanthes douglasii PE=1 SV=1	--	stearoyl-CoA desaturase (delta-9 desaturase) [Kwoniella heveanensis CBS 569]
F01.PB16957	6.86	2.67	4.27	32.11	22.89	26.83	3.66734e-13	2.68037	up										NADPH--cytochrome P450 reductase OS=Vigna radiata var. radiata PE=1 SV=1	Inorganic ion transport and metabolism	NADPH-ferrihemoprotein reductase [Vicia sativa]
F01.PB17670	0.78	1.4	2.13	7.01	8.23	11.02	1.70226e-10	2.7013	up										Monosaccharide-sensing protein 2 OS=Arabidopsis thaliana GN=MSSP2 PE=1 SV=2	Carbohydrate transport and metabolism	PREDICTED: monosaccharide-sensing protein 2 [Cicer arietinum]
F01.PB5205	2.42	0.87	1.04	49.95	78.06	63.67	6.81232e-40	5.65611	up										NAD(P)H-dependent 6&apos;-deoxychalcone synthase OS=Glycine max PE=1 SV=1	Function unknown	hypothetical protein TSUD_255300 [Trifolium subterraneum]
F01.PB37870	0.11	0.25	0.13	1.07	0.56	1.08	0.00161732	2.65335	up										Long-chain-alcohol oxidase FAO2 OS=Lotus japonicus GN=FAO2 PE=2 SV=1	Amino acid transport and metabolism	long-chain-alcohol oxidase FAO1 [Medicago truncatula]
F01.PB31651	0.22	0.74	0	13.17	14.24	29.86	7.09516e-08	6.03397	up										Alcohol dehydrogenase 1 OS=Pisum sativum PE=1 SV=1	Energy production and conversion	zinc-binding alcohol dehydrogenase family protein [Medicago truncatula]
F01.PB7710	3.76	8.84	5.06	43.49	28.73	76.64	0.000902951	3.17837	up										Plant cysteine oxidase 2 OS=Arabidopsis thaliana GN=PCO2 PE=1 SV=1	Function unknown	PREDICTED: plant cysteine oxidase 2-like [Cicer arietinum]
F01.PB21484	0	0.94	0	4.72	4.46	6.34	1.92121e-13	4.12733	up										Zeaxanthin epoxidase, chloroplastic OS=Prunus armeniaca PE=2 SV=1	--	ZEP [Medicago sativa]
F01.PB19271	5.19	2.19	6.68	42.11	67.04	87.46	5.17938e-10	3.8976	up										Respiratory burst oxidase homolog protein B OS=Solanum tuberosum GN=RBOHB PE=1 SV=1	Intracellular trafficking, secretion, and vesicular transport	respiratory burst oxidase-like protein [Medicago truncatula]
F01.PB16549	2.95	1.21	1.49	5.16	6.4	4.73	0.00184574	1.637	up										Probable plastidic glucose transporter 3 OS=Arabidopsis thaliana GN=At1g79820 PE=2 SV=2	Carbohydrate transport and metabolism	sugar porter (SP) family MFS transporter [Medicago truncatula]
F01.PB19917	0.99	1.55	1.68	0	0.27	0.28	0.000624718	-2.88953	down										3-hydroxy-3-methylglutaryl-coenzyme A reductase OS=Nicotiana sylvestris GN=HMGR PE=2 SV=1	Lipid transport and metabolism	3-hydroxy-3-methylglutaryl coenzyme A [Pisum sativum]
F01.PB12437	1.11	0.76	1.21	0.03	0.28	0.03	0.00142591	-3.09452	down										Cytokinin dehydrogenase 1 OS=Arabidopsis thaliana GN=CKX1 PE=1 SV=1	Energy production and conversion	cytokinin oxidase/dehydrogenase-like protein [Medicago truncatula]
F01.PB23822	256.9	274.14	274.98	19.72	44.03	67.87	1.18673e-15	-2.5388	down										Flavonoid 3&apos;-monooxygenase OS=Petunia hybrida GN=CYP75B2 PE=2 SV=1	Secondary metabolites biosynthesis, transport and catabolism	flavonoid hydroxylase [Medicago truncatula]
F01.PB24645	62.83	61.92	68.21	15.03	14.48	23.86	6.17532e-12	-1.76619	down										Ferredoxin-dependent glutamate synthase, chloroplastic OS=Spinacia oleracea GN=FdGOGAT PE=1 SV=3	Amino acid transport and metabolism	ferredoxin-dependent glutamate synthase [Medicago truncatula]
F01.PB36442	0.74	0.64	1.07	0.06	0.23	0.13	0.00369115	-2.5463	down										Flavonoid 3&apos;-monooxygenase OS=Arabidopsis thaliana GN=CYP75B1 PE=1 SV=1	Secondary metabolites biosynthesis, transport and catabolism	flavonoid hydroxylase [Medicago truncatula]
F01.PB17551	8.61	11.67	9.16	2.05	3.12	5.58	0.00159415	-1.36892	down										Laccase-11 OS=Arabidopsis thaliana GN=LAC11 PE=2 SV=1	Secondary metabolites biosynthesis, transport and catabolism	PREDICTED: laccase-11 [Cicer arietinum]
F01.PB14931	9.33	11.57	5.91	1.08	2.33	2.34	9.51904e-05	-2.15221	down										Sugar transporter ERD6-like 6 OS=Arabidopsis thaliana GN=At1g75220 PE=1 SV=1	Carbohydrate transport and metabolism	PREDICTED: sugar transporter ERD6-like 6 isoform X1 [Theobroma cacao]
F01.PB1465	10.18	13.31	10.84	2.77	1.2	0.73	0.00042621	-2.75596	down										Cytochrome P450 CYP72A219 OS=Panax ginseng PE=2 SV=1	Secondary metabolites biosynthesis, transport and catabolism	cytochrome P450 family 709 protein [Medicago truncatula]
F01.PB11346	154.35	233.94	244.33	2.46	5.15	5.36	1.77219e-26	-5.51899	down										4,5-DOPA dioxygenase extradiol OS=Beta vulgaris GN=DODA PE=1 SV=1	Function unknown	4,5-DOPA dioxygenase extradiol-like protein [Medicago truncatula]
F01.PB7160	21.59	17.91	17.72	5.76	8.29	8.01	0.00179513	-1.27454	down										--	Function unknown	PREDICTED: uncharacterized protein LOC101497375 [Cicer arietinum]
F01.PB32368	39.51	39.23	40.99	19.96	16.91	18.82	0.000344383	-1.00498	down										Ferredoxin--nitrite reductase, chloroplastic OS=Betula pendula GN=NIR1 PE=2 SV=1	Energy production and conversion	hypothetical protein TSUD_95430 [Trifolium subterraneum]
F01.PB14261	9.86	9.18	9.17	1.68	2.7	1.56	7.78734e-08	-2.1676	down										Cryptochrome-1 OS=Arabidopsis thaliana GN=CRY1 PE=1 SV=2	Replication, recombination and repair	cryptochrome 1 [Pisum sativum]
F01.PB22237	124.73	163.7	162.41	47.93	50.66	61.11	2.48901e-07	-1.40605	down										NADPH--cytochrome P450 reductase 2 OS=Arabidopsis thaliana GN=ATR2 PE=1 SV=1	Inorganic ion transport and metabolism	putative NADPH-cytochrome P450 reductase [Pisum sativum]
F01.PB28749	10.02	9.02	11.08	1.93	4.88	4.64	0.000121955	-1.31846	down										TMV resistance protein N OS=Nicotiana glutinosa GN=N PE=1 SV=1	Function unknown	PREDICTED: TMV resistance protein N-like [Cicer arietinum]
F01.PB9168	466.5	637.14	576.28	59.91	77.99	122.03	1.95672e-19	-2.59832	down										Alternative NAD(P)H-ubiquinone oxidoreductase C1, chloroplastic/mitochondrial OS=Arabidopsis thaliana GN=NDC1 PE=1 SV=2	Energy production and conversion	PREDICTED: apoptosis-inducing factor homolog A-like [Cicer arietinum]
F01.PB11271	10.6	11.01	6.64	2.33	3.31	3.27	0.00703888	-1.57147	down										Copper chaperone for superoxide dismutase, chloroplastic/cytosolic OS=Arabidopsis thaliana GN=CCS PE=1 SV=1	Function unknown	Cu/Zn-superoxide dismutase copper chaperone [Medicago truncatula]
F01.PB31976	8.79	7.71	7.33	1.31	3.15	3.9	0.00555672	-1.42531	down										Cytochrome P450 94A2 OS=Vicia sativa GN=CYP94A2 PE=2 SV=1	Secondary metabolites biosynthesis, transport and catabolism	cytochrome P450-dependent fatty acid hydroxylase [Vicia sativa]
F01.PB15941	23.59	23.19	26.51	8.52	10.43	13.06	0.000364035	-1.10442	down										Cytochrome P450 89A2 OS=Arabidopsis thaliana GN=CYP89A2 PE=2 SV=2	Secondary metabolites biosynthesis, transport and catabolism	cytochrome P450 family protein [Medicago truncatula]
F01.PB15980	13.03	16.96	11.18	3.4	5.51	6.01	0.00013632	-1.38197	down										Probable NAD(P)H dehydrogenase (quinone) FQR1-like 2 OS=Arabidopsis thaliana GN=At4g36750 PE=1 SV=1	Function unknown	hypothetical protein TSUD_63310 [Trifolium subterraneum]
F01.PB8626	13.73	35.26	33.12	2.04	2.02	1.39	2.68243e-05	-3.80645	down										Peroxidase 52 OS=Arabidopsis thaliana GN=PER52 PE=2 SV=1	Carbohydrate transport and metabolism	hypothetical protein TSUD_396870 [Trifolium subterraneum]
F01.PB36492	34.71	56.47	49.51	0	3.5	3.96	6.83901e-18	-4.18309	down										Glutamate synthase [NADH], amyloplastic OS=Medicago sativa PE=1 SV=1	Amino acid transport and metabolism	PREDICTED: glutamate synthase [NADH], amyloplastic isoform X1 [Cicer arietinum]
F01.PB22214	128.18	134.37	147.96	35.78	33.31	25.36	4.69735e-15	-2.01985	down										Probable mediator of RNA polymerase II transcription subunit 37e OS=Arabidopsis thaliana GN=MED37E PE=1 SV=3	Posttranslational modification, protein turnover, chaperones	hypothetical protein TSUD_171940 [Trifolium subterraneum]
F01.PB10610	29.81	29.61	31.89	2.34	13.7	7.67	1.17295e-09	-1.872	down										Cytochrome P450 83B1 OS=Arabidopsis thaliana GN=CYP83B1 PE=1 SV=1	Secondary metabolites biosynthesis, transport and catabolism	cytochrome P450 family 71 protein [Medicago truncatula]
F01.PB11904	537.42	545.12	733.28	95.55	134.51	203.25	7.2397e-10	-1.97242	down										NAD(P)H-dependent 6&apos;-deoxychalcone synthase OS=Glycine max PE=1 SV=1	Function unknown	PREDICTED: NAD(P)H-dependent 6&apos;-deoxychalcone synthase [Cicer arietinum]
F01.PB31894	213.91	216.74	212.78	29.27	46.74	70.85	4.07694e-15	-2.04368	down										Licodione synthase OS=Glycyrrhiza echinata GN=CYP93B1 PE=1 SV=2	Secondary metabolites biosynthesis, transport and catabolism	hypothetical protein TSUD_86990 [Trifolium subterraneum]
F01.PB6776	85.46	62.23	61.49	15.73	24.68	29.3	4.72262e-07	-1.47991	down										Allene oxide synthase 3 OS=Solanum lycopersicum GN=AOS3 PE=1 SV=1	Secondary metabolites biosynthesis, transport and catabolism	fatty acid hydroperoxide lyase [Medicago truncatula]
F01.PB12985	97.58	103.82	112.42	23.49	42.92	43.44	3.42712e-08	-1.42561	down										Cytochrome P450 83B1 OS=Arabidopsis thaliana GN=CYP83B1 PE=1 SV=1	Secondary metabolites biosynthesis, transport and catabolism	cytochrome P450 family 71 protein [Medicago truncatula]
F01.PB7398	26.68	44.65	37.14	13.35	12.5	16.23	0.000921869	-1.26352	down										Cytochrome P450 710A1 OS=Arabidopsis thaliana GN=CYP710A1 PE=1 SV=1	Secondary metabolites biosynthesis, transport and catabolism	PREDICTED: cytochrome P450 710A1-like [Cicer arietinum]
F01.PB29143	29.06	28.02	32.01	4.34	8.62	13.28	4.09862e-11	-1.68727	down										Glutamate synthase [NADH], amyloplastic OS=Medicago sativa PE=1 SV=1	Amino acid transport and metabolism	NADH glutamate synthase [Medicago truncatula]
F01.PB31273	33.22	39.98	32.13	12.63	18.63	15.65	0.000339378	-1.07471	down										Glutamate dehydrogenase 1 OS=Arabidopsis thaliana GN=GDH1 PE=2 SV=1	Amino acid transport and metabolism	NADP-specific glutamate dehydrogenase [Medicago truncatula]
F01.PB9092	140.37	219.19	127.46	0.63	0	7.47	7.76811e-18	-5.84265	down										Berberine bridge enzyme-like 8 OS=Arabidopsis thaliana GN=At1g30700 PE=2 SV=1	Energy production and conversion	FAD-binding berberine family protein [Medicago truncatula]
F01.PB13388	42.31	55.39	42.37	18.33	16.74	21.61	1.65844e-05	-1.2077	down										Cytochrome P450 CYP736A12 OS=Panax ginseng PE=2 SV=1	Secondary metabolites biosynthesis, transport and catabolism	cytochrome P450 family 71 protein [Medicago truncatula]
F01.PB13027	84.94	95.74	97.66	6.83	8.99	12.74	1.8623e-34	-3.19703	down										Flavonoid 3&apos;-monooxygenase OS=Arabidopsis thaliana GN=CYP75B1 PE=1 SV=1	Secondary metabolites biosynthesis, transport and catabolism	cytochrome P450 family monooxygenase [Medicago truncatula]
F01.PB31519	11.92	13.07	11.46	1.8	4.82	6.13	0.00057943	-1.44023	down										12-oxophytodienoate reductase 2 OS=Arabidopsis thaliana GN=OPR2 PE=1 SV=2	Energy production and conversion	hypothetical protein TSUD_228670 [Trifolium subterraneum]
F01.PB34700	17.37	14.24	14.6	4.87	7.71	5.84	1.8668e-05	-1.24339	down										Ferredoxin-dependent glutamate synthase, chloroplastic OS=Oryza sativa subsp. japonica GN=GLU PE=2 SV=2	Amino acid transport and metabolism	ferredoxin-dependent glutamate synthase [Medicago truncatula]
F01.PB11809	2.05	2.99	2.56	0.13	0.21	0.36	1.33293e-05	-3.48158	down										Polyphenol oxidase A1, chloroplastic OS=Vicia faba PE=1 SV=1	Function unknown	polyphenoloxidase [Medicago truncatula]
F01.PB11726	7.5	9.96	10.4	1.49	2.08	4.63	0.00547834	-1.68489	down										Peroxidase 66 OS=Arabidopsis thaliana GN=PER66 PE=2 SV=1	Carbohydrate transport and metabolism	peroxidase family protein [Medicago truncatula]
F01.PB10705	45.01	39.01	22.73	4.89	5.51	5.72	1.55561e-06	-2.62898	down										Glutamate dehydrogenase B OS=Nicotiana plumbaginifolia GN=GDHB PE=2 SV=1	Amino acid transport and metabolism	NADP-specific glutamate dehydrogenase [Medicago truncatula]
F01.PB16910	7.56	12.44	11.9	0.35	0.57	0.29	7.76811e-18	-4.66474	down										Linoleate 9S-lipoxygenase OS=Lens culinaris GN=LOX1.1 PE=2 SV=1	Function unknown	seed linoleate 9S-lipoxygenase [Medicago truncatula]
F01.PB6222	395.37	350.01	410.56	52.54	82.17	115.35	3.10727e-16	-2.10707	down										4,5-DOPA dioxygenase extradiol OS=Beta vulgaris GN=DODA PE=1 SV=1	Function unknown	4,5-DOPA dioxygenase extradiol-like protein [Medicago truncatula]
F01.PB32065	376.62	477.72	416.51	31.7	43.55	76.38	5.49891e-25	-2.9794	down										Peroxidase 22 OS=Arabidopsis thaliana GN=PER22 PE=1 SV=2	--	peroxidase [Pisum sativum]
F01.PB16758	4.62	8.42	6.44	0.51	1.57	2.22	0.000147486	-2.11326	down										Alternative NAD(P)H-ubiquinone oxidoreductase C1, chloroplastic/mitochondrial OS=Arabidopsis thaliana GN=NDC1 PE=1 SV=2	Function unknown	pyridine nucleotide-disulfide oxidoreductase family protein [Medicago truncatula]
F01.PB11210	211.41	339.71	233.46	8.85	26.07	32.79	8.28957e-12	-3.44805	down										Peroxidase 52 OS=Arabidopsis thaliana GN=PER52 PE=2 SV=1	Function unknown	hypothetical protein TSUD_266690 [Trifolium subterraneum]
F01.PB36074	41.15	57.37	52.59	5.28	9.09	17.6	1.70226e-10	-2.16294	down										Flavonoid 3&apos;-monooxygenase OS=Petunia hybrida GN=CYP75B2 PE=2 SV=1	Secondary metabolites biosynthesis, transport and catabolism	flavonoid hydroxylase [Medicago truncatula]
F01.PB12408	23.61	35.09	25.39	3.69	5.66	6.11	3.97406e-10	-2.35767	down										Glutamate dehydrogenase 1 OS=Arabidopsis thaliana GN=GDH1 PE=2 SV=1	Amino acid transport and metabolism	NADP-specific glutamate dehydrogenase [Medicago truncatula]
F01.PB10562	31.24	25.27	26.76	14.61	8.13	14.9	0.00479632	-1.03416	down										Peroxidase 10 OS=Arabidopsis thaliana GN=PER10 PE=1 SV=1	Carbohydrate transport and metabolism	class III peroxidase [Medicago truncatula]
F01.PB11504	36.45	37.19	39.71	2.5	6.72	9.08	9.09333e-18	-2.55413	down										Aldehyde dehydrogenase family 2 member C4 OS=Arabidopsis thaliana GN=ALDH2C4 PE=1 SV=2	Energy production and conversion	PREDICTED: aldehyde dehydrogenase family 2 member C4-like [Cicer arietinum]
F01.PB10755	37	41.79	42.3	17.01	17.19	17.45	0.00116439	-1.11982	down										Cinnamoyl-CoA reductase-like SNL6 OS=Oryza sativa subsp. japonica GN=SNL6 PE=3 SV=1	Cell wall/membrane/envelope biogenesis	cinnamoyl-CoA reductase [Medicago truncatula]
F01.PB28368	68.96	83.22	106.62	7.06	20.19	16.72	4.03714e-10	-2.48366	down										Respiratory burst oxidase homolog protein B OS=Solanum tuberosum GN=RBOHB PE=1 SV=1	Intracellular trafficking, secretion, and vesicular transport	putative respiratory burst oxidase-like protein A [Vicia faba]
F01.PB13892	302.8	359.92	309.07	66.7	116.31	188.7	1.83008e-05	-1.29316	down										Methylecgonone reductase OS=Erythroxylum coca PE=1 SV=1	Function unknown	aldo/keto reductase family oxidoreductase [Medicago truncatula]
F01.PB14207	11.3	10.58	9.44	3.23	4.67	4.06	0.00125752	-1.29908	down										Primary amine oxidase OS=Pisum sativum PE=1 SV=1	Secondary metabolites biosynthesis, transport and catabolism	copper amine oxidase, enzyme domain protein [Medicago truncatula]
F01.PB16499	14.35	18.85	25.05	0.8	3.09	1.42	5.3255e-10	-3.37755	down										L-ascorbate oxidase OS=Cucurbita maxima GN=AAO PE=1 SV=2	Secondary metabolites biosynthesis, transport and catabolism	L-ascorbate oxidase [Medicago truncatula]
F01.PB9174	84.68	99.21	85.46	8.36	22.17	31.16	8.15417e-16	-2.04601	down										Licodione synthase OS=Glycyrrhiza echinata GN=CYP93B1 PE=1 SV=2	Secondary metabolites biosynthesis, transport and catabolism	hypothetical protein TSUD_86990 [Trifolium subterraneum]
F01.PB9432	94.35	186.26	172.92	16.48	17.98	28.49	4.93866e-06	-2.76115	down										Berberine bridge enzyme-like 17 OS=Arabidopsis thaliana GN=At4g20800 PE=2 SV=1	Energy production and conversion	FAD-binding berberine family protein [Medicago truncatula]
F01.PB31962	90.1	152.74	139.52	19.64	19.88	30.97	1.71828e-07	-2.34844	down										Berberine bridge enzyme-like 17 OS=Arabidopsis thaliana GN=At4g20800 PE=2 SV=1	Energy production and conversion	FAD-binding berberine family protein [Medicago truncatula]
F01.PB12620	1.59	3.78	4.32	0.58	0.55	0.42	0.00316296	-2.60863	down										Flavonoid 3&apos;-monooxygenase OS=Arabidopsis thaliana GN=CYP75B1 PE=1 SV=1	Secondary metabolites biosynthesis, transport and catabolism	cytochrome P450 [Pisum sativum]
F01.PB13043	56.53	55.85	48.12	5.61	16.27	24.79	6.16546e-09	-1.70346	down										2-hydroxyisoflavanone synthase OS=Glycyrrhiza echinata GN=CYP93C2 PE=1 SV=1	Secondary metabolites biosynthesis, transport and catabolism	hypothetical protein TSUD_86990 [Trifolium subterraneum]
F01.PB4986	50.37	46.59	46.44	3.71	2.55	3.83	1.436e-16	-3.71992	down										Peroxidase 53 OS=Arabidopsis thaliana GN=PER53 PE=1 SV=1	Carbohydrate transport and metabolism	peroxidase family protein [Medicago truncatula]
F01.PB5730	208.48	229.86	202.43	16.57	27.21	49.61	4.22262e-26	-2.68481	down										Cationic peroxidase 1 OS=Arachis hypogaea GN=PNC1 PE=1 SV=2	Carbohydrate transport and metabolism	class III peroxidase [Medicago truncatula]
F01.PB4556	19.24	27.16	26.18	7.01	10.2	11.37	0.00572226	-1.24358	down										(+)-neomenthol dehydrogenase OS=Arabidopsis thaliana GN=SDR1 PE=1 SV=1	Function unknown	hypothetical protein TSUD_362310 [Trifolium subterraneum]
F01.PB14178	194.98	155.43	172.69	66.43	79.22	76.34	4.54661e-05	-1.14119	down										Ferredoxin--nitrite reductase, chloroplastic OS=Betula pendula GN=NIR1 PE=2 SV=1	Energy production and conversion	hypothetical protein TSUD_95430 [Trifolium subterraneum]
F01.PB15453	63.34	56.11	49.18	2.62	14.57	12.05	2.47871e-20	-2.45441	down										Licodione synthase OS=Glycyrrhiza echinata GN=CYP93B1 PE=1 SV=2	Secondary metabolites biosynthesis, transport and catabolism	cytochrome P450 family flavone synthase [Medicago truncatula]
F01.PB19068	0.75	1.82	1.67	0.39	0.16	0.18	0.00377306	-2.50073	down										Probable nucleoredoxin 1 OS=Arabidopsis thaliana GN=At1g60420 PE=1 SV=1	Posttranslational modification, protein turnover, chaperones	PREDICTED: probable nucleoredoxin 1 [Tarenaya hassleriana]
F01.PB13159	145.38	149.3	188.18	10.94	37.06	44.93	1.44744e-14	-2.3	down										Flavonoid 3&apos;-monooxygenase OS=Petunia hybrida GN=CYP75B2 PE=2 SV=1	Secondary metabolites biosynthesis, transport and catabolism	flavonoid hydroxylase [Medicago truncatula]
F01.PB31219	19.14	15.7	12.69	2.53	7.44	4.69	5.09867e-05	-1.60917	down										Cytochrome P450 71A1 OS=Persea americana GN=CYP71A1 PE=1 SV=2	Secondary metabolites biosynthesis, transport and catabolism	cytochrome P450 family 71 protein [Medicago truncatula]
F01.PB23288	2.29	2.18	1.8	0.75	0.54	0.63	0.00702139	-1.611	down										Cytochrome P450 CYP736A12 OS=Panax ginseng PE=2 SV=1	Secondary metabolites biosynthesis, transport and catabolism	hypothetical protein TSUD_215730 [Trifolium subterraneum]
F01.PB6153	137.69	208.98	142.95	30.41	20.23	44.84	1.04353e-07	-2.2542	down										Peroxidase 4 OS=Vitis vinifera GN=GSVIVT00023967001 PE=1 SV=1	Function unknown	hypothetical protein TSUD_214340 [Trifolium subterraneum]
F01.PB12255	12.31	15.48	14.11	2.95	1.54	1.93	4.65456e-11	-2.60115	down										4-coumarate--CoA ligase-like 7 OS=Arabidopsis thaliana GN=4CLL7 PE=1 SV=1	--	hypothetical protein TSUD_107600 [Trifolium subterraneum]
F01.PB9799	61.41	60.12	61.17	9.09	13.22	23.58	3.79355e-13	-1.906	down										Aldehyde dehydrogenase family 2 member B4, mitochondrial OS=Arabidopsis thaliana GN=ALDH2B4 PE=2 SV=1	Energy production and conversion	PREDICTED: aldehyde dehydrogenase family 2 member C4-like [Glycine max]
F01.PB832	51.18	63.82	67.13	10.67	13.77	11.59	2.24188e-12	-2.2274	down										Berberine bridge enzyme-like 19 OS=Arabidopsis thaliana GN=At4g20830 PE=1 SV=2	Energy production and conversion	FAD-binding berberine family protein [Medicago truncatula]
F01.PB17918	48.54	59.56	85.18	7.44	9.68	7.77	6.6985e-08	-2.86539	down										Cytochrome P450 78A3 OS=Glycine max GN=CYP78A3 PE=2 SV=1	Secondary metabolites biosynthesis, transport and catabolism	cytochrome P450 family 78 protein [Medicago truncatula]
F01.PB20288	58.88	60.01	41.88	6.02	12.92	12.57	4.31201e-13	-2.2674	down										Cytochrome P450 71D9 OS=Glycine max GN=CYP71D9 PE=2 SV=1	Secondary metabolites biosynthesis, transport and catabolism	cytochrome P450 family 71 protein [Medicago truncatula]
F01.PB37891	3.55	1.87	2.1	0.85	0.34	0.33	0.000741166	-2.2178	down										Primary amine oxidase OS=Pisum sativum PE=1 SV=1	Secondary metabolites biosynthesis, transport and catabolism	copper amine oxidase, enzyme domain protein [Medicago truncatula]
F01.PB4651	67.56	68.99	46.57	6.01	10.52	16.75	1.66083e-11	-2.34984	down										Cationic peroxidase 1 OS=Arachis hypogaea GN=PNC1 PE=1 SV=2	Function unknown	peroxidase family protein [Medicago truncatula]
F01.PB12717	9.13	14.19	16.57	0.98	1.62	2.84	1.66131e-07	-2.80839	down										Cytochrome P450 82A4 OS=Glycine max GN=CYP82A4 PE=2 SV=1	Secondary metabolites biosynthesis, transport and catabolism	hypothetical protein TSUD_416350 [Trifolium subterraneum]
F01.PB31317	105.42	137.63	120.78	7.67	10.78	24.19	1.8009e-28	-3.00726	down										Peroxidase 5 OS=Vitis vinifera GN=GSVIVT00037159001 PE=1 SV=2	Carbohydrate transport and metabolism	cationic peroxidase [Medicago truncatula]
F01.PB35584	3.07	2.93	4.37	0.06	0.35	0.36	6.8308e-10	-3.73438	down										Linoleate 9S-lipoxygenase OS=Lens culinaris GN=LOX1.1 PE=2 SV=1	Function unknown	PREDICTED: linoleate 9S-lipoxygenase [Cicer arietinum]
F01.PB8235	16.39	18.17	18.36	3.58	5.59	8.19	0.000351803	-1.51894	down										Protein DMR6-LIKE OXYGENASE 2 OS=Arabidopsis thaliana GN=DLO2 PE=2 SV=1	Function unknown	1-aminocyclopropane-1-carboxylate oxidase [Medicago truncatula]
F01.PB15550	51.29	70.19	48.49	9.02	19.27	26.31	6.9197e-05	-1.5578	down										2-hydroxyisoflavanone synthase OS=Glycyrrhiza echinata GN=CYP93C2 PE=1 SV=1	Secondary metabolites biosynthesis, transport and catabolism	hypothetical protein TSUD_86990 [Trifolium subterraneum]
F01.PB14584	192	154.66	170.6	19.94	34.1	26.2	4.66778e-22	-2.60125	down										Linoleate 9S-lipoxygenase OS=Lens culinaris GN=LOX1.1 PE=2 SV=1	Function unknown	lipoxygenase loxN2 [Pisum sativum]
F01.PB6237	304.26	364.26	308.14	61.95	122.73	182.21	1.12511e-05	-1.32239	down										Methylecgonone reductase OS=Erythroxylum coca PE=1 SV=1	Function unknown	aldo/keto reductase family oxidoreductase [Medicago truncatula]
F01.PB11353	135.92	154.16	134.64	30.62	34.33	58.12	2.49613e-11	-1.69424	down										Aldehyde dehydrogenase family 2 member C4 OS=Arabidopsis thaliana GN=ALDH2C4 PE=1 SV=2	Energy production and conversion	cytosolic aldehyde dehydrogenase [Medicago truncatula]
F01.PB15323	58.46	50.62	49.75	12.81	2	5.51	4.87823e-26	-2.84011	down										Aldehyde dehydrogenase family 2 member B7, mitochondrial OS=Arabidopsis thaliana GN=ALDH2B7 PE=2 SV=2	Energy production and conversion	NAD-dependent aldehyde dehydrogenase family protein [Medicago truncatula]
F01.PB7652	114.18	202.46	158.13	25.33	26.75	37.51	1.72847e-06	-2.30325	down										Berberine bridge enzyme-like 17 OS=Arabidopsis thaliana GN=At4g20800 PE=2 SV=1	Energy production and conversion	FAD linked oxidase, N-terminal [Medicago truncatula]
F01.PB10065	17.71	12.71	14.9	2.07	3.56	5.3	5.02603e-05	-1.9665	down										Protein DMR6-LIKE OXYGENASE 1 OS=Arabidopsis thaliana GN=DLO1 PE=1 SV=1	Function unknown	1-aminocyclopropane-1-carboxylate oxidase [Medicago truncatula]
F01.PB32919	5.5	4.17	6.26	0.65	2.2	1.62	0.000895234	-1.76583	down										Flavonoid 3&apos;-monooxygenase OS=Petunia hybrida GN=CYP75B2 PE=2 SV=1	Secondary metabolites biosynthesis, transport and catabolism	flavonoid hydroxylase [Medicago truncatula]
F01.PB13883	1.66	4.31	2.68	0	0	0	8.00607e-08	-11.4935	down										Isoflavone reductase homolog OS=Lupinus albus PE=2 SV=1	Function unknown	PREDICTED: isoflavone reductase homolog [Cicer arietinum]
F01.PB10775	7.41	7.77	7.47	1.06	2.76	2.57	0.00668613	-1.7486	down										Secoisolariciresinol dehydrogenase (Fragment) OS=Forsythia intermedia PE=1 SV=1	Function unknown	hypothetical protein TSUD_273390 [Trifolium subterraneum]
F01.PB3390	37.62	59.03	55.43	13.34	17.75	16.64	0.000307901	-1.54145	down										Berberine bridge enzyme-like 10 OS=Arabidopsis thaliana GN=At1g30720 PE=2 SV=1	Energy production and conversion	FAD-binding berberine family protein [Medicago truncatula]
F01.PB15475	2.93	1.8	4.24	0.16	0.34	1.05	0.00234117	-2.47332	down										Probable nucleoredoxin 1 OS=Arabidopsis thaliana GN=At1g60420 PE=1 SV=1	Posttranslational modification, protein turnover, chaperones	protein disulfide isomerase (PDI)-like protein [Medicago truncatula]
F01.PB20870	0.93	0.68	0.82	0.07	0	0.21	0.00113728	-3.04811	down										Ferredoxin--nitrite reductase, chloroplastic OS=Betula pendula GN=NIR1 PE=2 SV=1	Energy production and conversion	hypothetical protein TSUD_95430 [Trifolium subterraneum]
F01.PB22283	10.01	9.26	14.97	3.91	0.88	2.46	3.92569e-05	-2.12724	down										Respiratory burst oxidase homolog protein C OS=Solanum tuberosum GN=RBOHC PE=1 SV=2	Intracellular trafficking, secretion, and vesicular transport	respiratory burst oxidase-like protein D [Medicago truncatula]
F01.PB31101	12.21	15.87	22.46	1.19	5.04	1.36	2.1444e-05	-2.64525	down										Peroxidase 52 OS=Arabidopsis thaliana GN=PER52 PE=2 SV=1	Carbohydrate transport and metabolism	hypothetical protein TSUD_396870 [Trifolium subterraneum]
F01.PB6020	3.88	6.35	5.52	0.71	0.54	0.52	3.59686e-05	-3.0475	down										Peroxidase P7 OS=Brassica rapa subsp. rapa PE=1 SV=3	Function unknown	lignin biosynthetic peroxidase [Medicago truncatula]
F01.PB30823	62.98	60.23	59.84	21.93	21.31	31.23	3.02116e-05	-1.19425	down										Peroxidase 59 OS=Arabidopsis thaliana GN=PER59 PE=1 SV=2	Carbohydrate transport and metabolism	peroxidase family protein [Medicago truncatula]
F01.PB19892	64.68	131.29	104.31	6.65	22.75	37.67	0.00116011	-2.0896	down										Probable nucleoredoxin 1 OS=Arabidopsis thaliana GN=At1g60420 PE=1 SV=1	Posttranslational modification, protein turnover, chaperones	protein disulfide isomerase (PDI)-like protein [Medicago truncatula]
F01.PB14401	11.83	12.9	11.71	3.87	2.93	5.03	5.97041e-05	-1.53116	down										Cytochrome P450 704C1 OS=Pinus taeda GN=CYP704C1 PE=2 SV=1	Secondary metabolites biosynthesis, transport and catabolism	PREDICTED: cytochrome P450 704C1 [Cicer arietinum]
F01.PB27541	101.43	90.36	109.02	36.39	28.8	33.65	1.89288e-08	-1.50893	down										Glycine dehydrogenase (decarboxylating), mitochondrial OS=Pisum sativum GN=GDCSP PE=1 SV=1	Amino acid transport and metabolism	RecName: Full=Glycine dehydrogenase (decarboxylating), mitochondrial; AltName: Full=Glycine cleavage system P protein; AltName: Full=Glycine decarboxylase; AltName: Full=Glycine dehydrogenase (aminomethyl-transferring); Flags: Precursor
F01.PB9121	19.52	34.11	22.61	10.4	3.77	6.88	0.00159496	-1.74703	down										Aldehyde dehydrogenase family 3 member H1 OS=Arabidopsis thaliana GN=ALDH3H1 PE=1 SV=2	Energy production and conversion	NAD-dependent aldehyde dehydrogenase family protein [Medicago truncatula]
F01.PB26234	303.72	324.52	352.94	79.55	103.12	84.83	1.00923e-07	-1.78565	down										Seed linoleate 9S-lipoxygenase OS=Glycine max GN=LOX1.4 PE=1 SV=1	Function unknown	lipoxygenase [Pisum sativum]
F01.PB13619	33.16	27.83	23.31	15.73	4.76	11.18	0.00127872	-1.29552	down										Trans-cinnamate 4-monooxygenase OS=Pisum sativum GN=CYP73A9 PE=2 SV=2	Secondary metabolites biosynthesis, transport and catabolism	hypothetical protein TSUD_213860 [Trifolium subterraneum]
F01.PB17760	5.55	5.88	9.35	1.42	0	0.92	6.76797e-07	-3.03755	down										Phytoene dehydrogenase, chloroplastic/chromoplastic OS=Glycine max GN=PDS1 PE=2 SV=1	Function unknown	PREDICTED: phytoene dehydrogenase, chloroplastic/chromoplastic [Cicer arietinum]
F01.PB13785	20.82	16.2	15.08	8.19	2.8	9.66	0.00198699	-1.22871	down										Cytochrome P450 CYP72A219 OS=Panax ginseng PE=2 SV=1	Secondary metabolites biosynthesis, transport and catabolism	hypothetical protein TSUD_99470 [Trifolium subterraneum]
F01.PB7471	182.43	166.66	173.6	28.32	74.48	90.07	2.16498e-07	-1.34867	down										Peroxidase 4 OS=Vitis vinifera GN=GSVIVT00023967001 PE=1 SV=1	Carbohydrate transport and metabolism	class III peroxidase [Medicago truncatula]
