# Supplementary material for: Coordinated mechanisms of leaves and roots in response to drought stress underlying full-length transcriptome profiling in Vicia sativa L
Source: BMC Plant Biol. 2020 Apr 15;20:165. doi: 10.1186/s12870-020-02358-8 (PMC7161134; doi:10.1186/s12870-020-02358-8)
Supplement: Supplementary file 3 — Additional file 3 Table S3. The expression profile of defense response category enriched transcripts and their annotation in Pfam, Swissprot and nr database. [file 12870_2020_2358_MOESM3_ESM.xlsx]

## Sheet: Sheet1
Table S3. The expression profile of “defense response category” enriched transcripts and their annotation in Pfam, Swissprot and nr database.
Transcript name	RC1_FPKM	RC2_FPKM	RC3_FPKM	RD1_FPKM	RD2_FPKM	RD3_FPKM	FDR	Log2FC	Regulated	LC1_FPKM	LC2_FPKM	LC3_FPKM	LD1_FPKM	LD2_FPKM	LD3_FPKM	FDR	Log2FC	Regulated	Pfam_annotation	Swissprot_annotation	nr_annotation
F01.PB13264	1.71	3.56	0	6.5	9.8	9.19	4.84396e-07	2.37446	up	1.77	2.48	1.56	0.39	0.02	0.15	1.32831e-05	-3.34861	down	--	--	TIR class disease resistance protein [Medicago truncatula]
F01.PB4783	0.36	0.07	0.08	5.32	10.66	2.34	0.00202394	5.3101	up	25.21	12.83	26.03	34.73	42.11	48.39	0.00336841	1.03007	up	Pathogenesis-related protein Bet v I family	ABA-responsive protein ABR18 OS=Pisum sativum PE=2 SV=1	RecName: Full=ABA-responsive protein ABR18
F01.PB22326	8.97	8.29	8.75	3.01	4.59	4.36	0.00224079	-1.03902	down	1.78	3.22	3.17	9.96	10.41	10.64	7.47711e-07	1.99852	up	NB-ARC domain;; Leucine rich repeat;; Leucine Rich repeats (2 copies);; Leucine Rich Repeat;; NACHT domain;; Leucine rich repeat	Putative disease resistance RPP13-like protein 1 OS=Arabidopsis thaliana GN=RPPL1 PE=3 SV=1	LRR and NB-ARC domain disease resistance protein [Medicago truncatula]
F01.PB11219	76.92	74.83	61.85	28.17	21.36	37.22	4.04135e-05	-1.18929	down	0.02	0.04	0	1.23	1.15	0.87	9.91784e-10	6.18265	up	Chitinase class I;; Chitin recognition protein	Endochitinase OS=Pisum sativum PE=2 SV=1	Pathogenesis related protein [Vicia faba]
F01.PB26902	5.2	5.38	5.43	1.26	3.14	1.97	0.00721122	-1.25787	down	0	0	0	0.63	0.56	0.55	5.14358e-08	Inf	up	Leucine Rich repeats (2 copies);; Leucine rich repeat;; Leucine rich repeat;; Leucine Rich Repeat;; Arabidopsis broad-spectrum mildew resistance protein RPW8;; NB-ARC domain	Probable disease resistance protein At5g66900 OS=Arabidopsis thaliana GN=At5g66900 PE=3 SV=1	disease resistance protein (CC-NBS-LRR class) family protein [Medicago truncatula]
F01.PB28339	7.37	5.67	5.95	1.53	2.73	3.21	0.00231685	-1.26474	down	4.12	2.8	2.01	5.6	8.61	9.28	0.00192824	1.47566	up	NB-ARC domain;; TIR domain;; TIR domain;; Leucine Rich repeats (2 copies);; Leucine rich repeat	TMV resistance protein N OS=Nicotiana glutinosa GN=N PE=1 SV=1	PREDICTED: LOW QUALITY PROTEIN: disease resistance protein RPS6-like [Cicer arietinum]
F01.PB16645	8.68	4.22	6.96	1.76	3.13	2.21	0.00966202	-1.39498	down	0.59	1.21	0.22	4.11	1.39	3.63	0.00424334	2.23814	up	Leucine Rich repeats (2 copies);; Leucine rich repeat	Disease resistance-like protein CSA1 OS=Arabidopsis thaliana GN=CSA1 PE=4 SV=1	disease resistance protein (TIR-NBS-LRR class) [Medicago truncatula]
F01.PB22514	2.81	3.34	4.49	0.69	1.43	1.24	0.00214576	-1.58685	down	56.99	53.37	55.5	173.6	141.36	197.43	5.05633e-10	1.67994	up	NB-ARC domain;; Leucine rich repeat;; Leucine Rich repeats (2 copies);; AAA domain	Putative disease resistance protein RGA3 OS=Solanum bulbocastanum GN=RGA3 PE=2 SV=2	NB-ARC domain disease resistance protein [Medicago truncatula]
F01.PB38589	5.45	5.48	5.12	1.98	1.12	1.62	4.00256e-05	-1.66653	down	142.61	136.19	149.94	277.53	302.56	394.89	8.82367e-06	1.24572	up	NB-ARC domain;; TIR domain;; Leucine rich repeat;; Leucine Rich repeats (2 copies);; TIR domain;; Leucine Rich Repeat;; Leucine rich repeat	TMV resistance protein N OS=Nicotiana glutinosa GN=N PE=1 SV=1	PREDICTED: TMV resistance protein N-like isoform X1 [Cicer arietinum]
F01.PB29276	7.02	10.93	9.66	0.93	3.16	2.67	1.60717e-06	-1.96507	down	4.87	5.21	6.41	12.88	16.32	16.04	8.45159e-06	1.5299	up	NB-ARC domain;; TIR domain;; TIR domain;; Archaeal ATPase	TMV resistance protein N OS=Nicotiana glutinosa GN=N PE=1 SV=1	disease resistance protein (TIR-NBS-LRR class), putative [Medicago truncatula]
F01.PB14306	58.71	56.51	60.79	20	21.58	27.74	2.40382e-06	-1.25021	down	4.09	7	4.79	1.63	0.58	2.13	0.000185343	-1.86409	down	Mlo family	MLO-like protein 8 OS=Arabidopsis thaliana GN=MLO8 PE=1 SV=2	PREDICTED: MLO-like protein 10 [Cicer arietinum]
F01.PB28749	10.02	9.02	11.08	1.93	4.88	4.64	0.000121955	-1.31846	down	3.16	3.88	4.78	1.31	0.08	0.53	1.23345e-05	-2.6439	down	NB-ARC domain;; TIR domain;; TIR domain;; NACHT domain;; Leucine Rich repeats (2 copies);; Leucine rich repeat;; Leucine Rich Repeat;; Leucine rich repeat	TMV resistance protein N OS=Nicotiana glutinosa GN=N PE=1 SV=1	PREDICTED: TMV resistance protein N-like [Cicer arietinum]
F01.PB5344	2229.92	2203.23	2372.1	538.19	694.68	1213.17	0.000810315	-1.36911	down	33.63	30.21	32.98	13.89	9.75	20.18	0.000173649	-1.10756	down	Pathogenesis-related protein Bet v I family	Disease resistance response protein Pi49 OS=Pisum sativum GN=DRR49A PE=2 SV=1	pathogenesis-related protein 10 [Vicia faba]
F01.PB6420	1083.64	1479.12	1557.3	411.78	431.1	594.67	0.000134309	-1.41438	down	13.82	14.72	10.59	2.57	0.17	1.72	3.52284e-22	-3.14422	down	Pathogenesis-related protein Bet v I family	Disease resistance response protein Pi49 OS=Pisum sativum GN=DRR49A PE=2 SV=1	pathogenesis-related protein 10 [Vicia faba]
F01.PB32164	279.67	335.22	400.81	103.83	114.03	132.92	4.23695e-06	-1.44144	down	7.1	7.81	8.92	2.47	1.69	1.9	1.52031e-06	-1.91979	down	Pathogenesis-related protein Bet v I family	Disease resistance response protein Pi49 OS=Pisum sativum GN=DRR49A PE=2 SV=1	disease-resistance response protein 49 [Lens culinaris]
F01.PB22533	3.85	2.79	3.83	0.15	1.16	2.19	0.00557504	-1.51829	down	11.3	13.06	12.46	5.5	3.27	4.67	4.86043e-06	-1.40945	down	NB-ARC domain;; TIR domain;; TIR domain	TMV resistance protein N OS=Nicotiana glutinosa GN=N PE=1 SV=1	hypothetical protein TSUD_354760 [Trifolium subterraneum]
F01.PB27879	4.94	3.89	8.07	1.77	1.44	1.21	0.00627919	-1.83791	down	12.55	14.5	13.12	2.89	1.54	2.7	2.21474e-15	-2.45875	down	NB-ARC domain;; Leucine Rich repeats (2 copies)	Probable disease resistance protein At5g66900 OS=Arabidopsis thaliana GN=At5g66900 PE=3 SV=1	PREDICTED: probable disease resistance protein At5g66900 [Cicer arietinum]
F01.PB23416	1.82	0.58	2.11	0	0.22	0	0.000740908	-4.30635	down	37.91	29.81	41.3	10.42	8.35	11.99	1.08626e-07	-1.7766	down	NB-ARC domain;; Archaeal ATPase;; TIR domain;; TIR domain	TMV resistance protein N OS=Nicotiana glutinosa GN=N PE=1 SV=1	disease resistance protein (TIR-NBS-LRR class), putative [Medicago truncatula]
F01.PB21610	0	0	0	1.56	2.15	0.54	3.48437e-06	10.992	up										--	TMV resistance protein N OS=Nicotiana glutinosa GN=N PE=1 SV=1	disease resistance protein (TIR-NBS-LRR class), putative [Medicago truncatula]
F01.PB5015	2.16	5.04	3.37	12.46	24.36	15.21	6.32094e-05	2.42612	up										Glycosyl hydrolases family 17	Glucan endo-1,3-beta-glucosidase OS=Pisum sativum PE=2 SV=1	beta-1,3-glucanase, partial [Pisum sativum]
F01.PB2401	9.53	10.92	6.74	45.96	34.43	30.78	2.55994e-07	2.17542	up										Pathogenesis-related protein Bet v I family	ABA-responsive protein ABR18 OS=Pisum sativum PE=2 SV=1	RecName: Full=ABA-responsive protein ABR18
F01.PB1559	107.28	126.85	132.42	469.49	408.75	406.07	5.36087e-14	1.93292	up										Pathogenesis-related protein Bet v I family	ABA-responsive protein ABR17 OS=Pisum sativum PE=2 SV=1	ABA-responsive protein [Medicago truncatula]
F01.PB19863	9.71	7.69	10.73	17.21	28.46	31.37	0.000103239	1.54237	up										Leucine Rich repeats (2 copies);; Leucine rich repeat;; NB-ARC domain;; Leucine Rich Repeat;; NB-ARC domain	Probable disease resistance protein At4g33300 OS=Arabidopsis thaliana GN=At4g33300 PE=2 SV=3	hypothetical protein TSUD_04450 [Trifolium subterraneum]
F01.PB25420	4.28	9.56	19.33	21.77	39.72	28.92	0.00643955	1.52624	up										NB-ARC domain;; Leucine Rich repeats (2 copies);; Leucine rich repeat	Probable disease resistance protein At5g66900 OS=Arabidopsis thaliana GN=At5g66900 PE=3 SV=1	PREDICTED: probable disease resistance protein At5g66900 [Cicer arietinum]
F01.PB4976	695.5	448.06	994.89	1677.14	1975.68	1810.84	4.99615e-07	1.50346	up										Pathogenesis-related protein Bet v I family	Disease resistance response protein Pi49 OS=Pisum sativum GN=DRR49A PE=2 SV=1	disease-resistance response protein 49 [Lens culinaris]
F01.PB31566	377.2	495.97	396.22	895.64	769.59	889.53	0.000922528	1.12258	up										Chitinase class I;; Chitin recognition protein	Endochitinase A2 OS=Pisum sativum GN=CHI2 PE=1 SV=2	RecName: Full=Endochitinase A2; Flags: Precursor
F01.PB25262	6.18	6.42	7.04	2.2	3.13	3.31	0.00239896	-1.10139	down										NB-ARC domain;; TIR domain;; TIR domain;; Leucine rich repeat;; Leucine Rich repeats (2 copies)	TMV resistance protein N OS=Nicotiana glutinosa GN=N PE=1 SV=1	PREDICTED: LOW QUALITY PROTEIN: disease resistance protein RPS6-like [Cicer arietinum]
F01.PB34021	45.79	56.12	73.35	20.14	31.37	23.59	0.00225209	-1.13898	down										Extensin-like protein repeat	Disease resistance response protein Pi49 OS=Pisum sativum GN=DRR49A PE=2 SV=1	disease-resistance response protein 49 [Lens culinaris]
F01.PB36409	16.61	21.36	15.98	4.76	10.7	5.9	0.000273085	-1.25818	down										NB-ARC domain;; Leucine Rich repeats (2 copies)	Probable disease resistance protein At5g66900 OS=Arabidopsis thaliana GN=At5g66900 PE=3 SV=1	PREDICTED: probable disease resistance protein At5g66900 [Cicer arietinum]
F01.PB24219	5.67	8.33	6.49	2.73	2.35	2.77	0.000403163	-1.29476	down										NB-ARC domain;; Leucine rich repeat;; Leucine Rich repeats (2 copies);; Leucine Rich Repeat;; Leucine rich repeat;; FNIP Repeat;; NACHT domain	Putative disease resistance RPP13-like protein 1 OS=Arabidopsis thaliana GN=RPPL1 PE=3 SV=1	LRR and NB-ARC domain disease resistance protein [Medicago truncatula]
F01.PB27487	10.47	13.35	16.87	3.2	6.65	5.31	0.000812545	-1.34766	down										NB-ARC domain;; TIR domain;; TIR domain;; Leucine Rich repeats (2 copies);; Leucine rich repeat;; Leucine Rich Repeat;; Leucine rich repeat	TMV resistance protein N OS=Nicotiana glutinosa GN=N PE=1 SV=1	disease resistance protein (TIR-NBS-LRR class), putative [Medicago truncatula]
F01.PB23702	6.11	6.29	5.12	1.9	2.21	2.21	0.000331254	-1.38364	down										Ankyrin repeats (3 copies);; Ankyrin repeat;; Protein kinase domain;; Ankyrin repeats (many copies);; Ankyrin repeats (many copies);; Protein tyrosine kinase;; Ankyrin repeat;; zinc-RING finger domain;; RING-type zinc-finger;; Ring finger domain;; Zinc finger, C3HC4 type (RING finger);; Zinc finger, C3HC4 type (RING finger)	E3 ubiquitin-protein ligase KEG OS=Arabidopsis thaliana GN=KEG PE=1 SV=2	PREDICTED: LOW QUALITY PROTEIN: E3 ubiquitin-protein ligase KEG [Cicer arietinum]
F01.PB39232	69.45	91.47	95.2	33.13	23.55	31.64	4.05692e-06	-1.44332	down										--	Disease resistance response protein Pi49 OS=Pisum sativum GN=DRR49A PE=2 SV=1	pathogenesis-related protein 10 [Vicia faba]
F01.PB14134	13.84	13.84	12.96	4.11	5.26	4.53	8.0787e-05	-1.45574	down										NB-ARC domain;; TIR domain;; TIR domain;; NACHT domain	TMV resistance protein N OS=Nicotiana glutinosa GN=N PE=1 SV=1	disease resistance protein (TIR-NBS-LRR class) [Medicago truncatula]
F01.PB22647	3.77	2.59	4.13	0.71	1.95	0.92	0.00536982	-1.47139	down										NB-ARC domain;; Leucine rich repeat;; Leucine Rich repeats (2 copies)	Putative disease resistance protein RGA3 OS=Solanum bulbocastanum GN=RGA3 PE=2 SV=2	NB-ARC domain disease resistance protein [Medicago truncatula]
F01.PB26971	2.64	3.31	4.88	0.79	1.4	1.51	0.00599613	-1.47534	down										NB-ARC domain;; TIR domain;; TIR domain;; Leucine Rich Repeat	TMV resistance protein N OS=Nicotiana glutinosa GN=N PE=1 SV=1	disease resistance protein (TIR-NBS-LRR class), putative [Medicago truncatula]
F01.PB26162	56.47	45.2	47.36	12.87	11.15	24.12	1.23777e-09	-1.54056	down										NB-ARC domain;; Leucine Rich repeats (2 copies)	Probable disease resistance protein At5g66900 OS=Arabidopsis thaliana GN=At5g66900 PE=3 SV=1	PREDICTED: probable disease resistance protein At5g66900 [Cicer arietinum]
F01.PB18735	6.91	6.48	5.32	0.96	2.03	3.03	0.00239439	-1.5518	down										WRKY DNA -binding domain	Probable WRKY transcription factor 72 OS=Arabidopsis thaliana GN=WRKY72 PE=2 SV=1	WRKY family transcription factor [Medicago truncatula]
F01.PB22702	7.59	9.16	9.4	1.08	4.28	2.95	1.00115e-05	-1.58714	down										NB-ARC domain;; TIR domain;; TIR domain;; Leucine rich repeat;; Leucine Rich repeats (2 copies);; Leucine Rich Repeat;; Leucine rich repeat	TMV resistance protein N OS=Nicotiana glutinosa GN=N PE=1 SV=1	disease resistance protein (TIR-NBS-LRR class), putative [Medicago truncatula]
F01.PB22263	15.94	13.05	13.84	2.73	4.87	5.8	2.12696e-07	-1.59645	down										NB-ARC domain;; Leucine rich repeat;; Leucine Rich repeats (2 copies);; Leucine Rich Repeat	Disease resistance protein RPM1 OS=Arabidopsis thaliana GN=RPM1 PE=1 SV=1	PREDICTED: disease resistance protein RPM1-like [Cicer arietinum]
F01.PB25991	8.55	4.94	6.69	1.71	2.28	1.75	1.51337e-05	-1.72708	down										NB-ARC domain;; TIR domain;; TIR domain;; Leucine rich repeat;; Leucine Rich repeats (2 copies);; NACHT domain;; Leucine Rich Repeat	TMV resistance protein N OS=Nicotiana glutinosa GN=N PE=1 SV=1	disease resistance protein (TIR-NBS-LRR class) [Medicago truncatula]
F01.PB19753	20.44	21.91	22.27	3.05	5.13	10.06	4.88672e-08	-1.74313	down										Mlo family	MLO-like protein 12 OS=Arabidopsis thaliana GN=MLO12 PE=2 SV=2	MLO1 [Pisum sativum]
F01.PB36522	3.76	5.07	3.51	0.82	1.18	1.46	0.000161177	-1.75902	down										NB-ARC domain;; TIR domain;; NB-ARC domain;; TIR domain;; TIR domain;; NACHT domain	TMV resistance protein N OS=Nicotiana glutinosa GN=N PE=1 SV=1	PREDICTED: LOW QUALITY PROTEIN: uncharacterized protein LOC105851158 [Cicer arietinum]
F01.PB37680	5.97	6.75	4.95	1.07	1.64	2.13	3.34931e-06	-1.79009	down										NB-ARC domain;; TIR domain;; TIR domain;; Leucine rich repeat;; Leucine Rich repeats (2 copies);; NACHT domain	TMV resistance protein N OS=Nicotiana glutinosa GN=N PE=1 SV=1	PREDICTED: uncharacterized protein LOC101511908 isoform X1 [Cicer arietinum]
F01.PB27618	2.1	2.25	2.87	0.48	0.92	0.57	0.0054481	-1.79836	down										NB-ARC domain;; Leucine rich repeat;; Leucine Rich repeats (2 copies);; Leucine Rich Repeat	Putative disease resistance protein RGA4 OS=Solanum bulbocastanum GN=RGA4 PE=2 SV=1	NBS-LRR type disease resistance protein [Medicago truncatula]
F01.PB24602	2.78	3.04	1.76	0.6	0.46	1	0.00125381	-1.80176	down										Leucine Rich repeats (2 copies);; Leucine rich repeat;; NB-ARC domain;; TIR domain;; TIR domain;; TIR domain;; TIR domain	TMV resistance protein N OS=Nicotiana glutinosa GN=N PE=1 SV=1	PREDICTED: LOW QUALITY PROTEIN: disease resistance protein RPS6-like [Cicer arietinum]
F01.PB22944	11.52	14.55	10.52	2.04	2.95	4.91	1.50385e-08	-1.80726	down										NB-ARC domain;; Leucine Rich repeats (2 copies);; Leucine rich repeat;; Leucine Rich Repeat;; Hsp90 protein;; Hsp90 protein	Putative disease resistance RPP13-like protein 1 OS=Arabidopsis thaliana GN=RPPL1 PE=3 SV=1	LRR and NB-ARC domain disease resistance protein [Medicago truncatula]
F01.PB5429	599.34	825.2	922.96	237.35	189.43	180.79	2.75527e-07	-1.81732	down										Pathogenesis-related protein Bet v I family	Disease resistance response protein Pi49 OS=Pisum sativum GN=DRR49A PE=2 SV=1	pathogenesis-related protein 10 [Vicia faba]
F01.PB29159	2.37	2.21	2.69	0.45	0.88	0.64	0.00310564	-1.82648	down										NB-ARC domain;; Leucine rich repeat;; Leucine Rich repeats (2 copies);; AAA domain;; Leucine Rich Repeat	Putative disease resistance protein RGA3 OS=Solanum bulbocastanum GN=RGA3 PE=2 SV=2	NB-ARC domain disease resistance protein [Medicago truncatula]
F01.PB18267	7.05	3.18	4.56	0.61	1.26	1.96	0.00734265	-1.86979	down										NB-ARC domain;; TIR domain;; TIR domain;; Archaeal ATPase	TMV resistance protein N OS=Nicotiana glutinosa GN=N PE=1 SV=1	TIR-like domain protein TSDC protein [Medicago truncatula]
F01.PB16623	6.31	3.94	5	0.84	1.37	1.49	0.000790221	-1.95215	down										NB-ARC domain;; TIR domain;; Heavy-metal-associated domain;; TIR domain;; NACHT domain	TMV resistance protein N OS=Nicotiana glutinosa GN=N PE=1 SV=1	disease resistance protein (TIR-NBS-LRR class) [Medicago truncatula]
F01.PB24116	2.82	2.44	3.62	0.62	0.69	0.71	5.60648e-05	-2.05143	down										NB-ARC domain;; Leucine Rich repeats (2 copies);; Leucine rich repeat;; Leucine Rich Repeat	Putative disease resistance RPP13-like protein 1 OS=Arabidopsis thaliana GN=RPPL1 PE=3 SV=1	LRR and NB-ARC domain disease resistance protein [Medicago truncatula]
F01.PB34836	1.82	1.5	1.01	0.07	0.52	0.41	0.00384699	-2.06121	down										NB-ARC domain;; Leucine Rich repeats (2 copies);; Leucine rich repeat;; TIR domain;; TIR domain	TMV resistance protein N OS=Nicotiana glutinosa GN=N PE=1 SV=1	hypothetical protein TSUD_285500 [Trifolium subterraneum]
F01.PB27010	26.1	27.39	25.87	2.68	9.5	4.67	9.23725e-16	-2.16295	down										NB-ARC domain;; Leucine Rich repeats (2 copies)	Probable disease resistance protein At5g66900 OS=Arabidopsis thaliana GN=At5g66900 PE=3 SV=1	PREDICTED: probable disease resistance protein At5g66900 [Cicer arietinum]
F01.PB24798	18.56	21.72	16.94	2.5	3.98	5.19	8.13243e-16	-2.21443	down										NB-ARC domain;; Leucine Rich repeats (2 copies);; Leucine rich repeat;; Leucine Rich Repeat;; Leucine rich repeat	Putative disease resistance protein At3g14460 OS=Arabidopsis thaliana GN=At3g14460 PE=3 SV=1	LRR and NB-ARC domain disease resistance protein [Medicago truncatula]
F01.PB26975	1.49	1.29	2.08	0.18	0.35	0.39	0.000324601	-2.34202	down										NB-ARC domain;; Leucine rich repeat;; Leucine Rich repeats (2 copies);; Leucine Rich Repeat;; Leucine rich repeat;; NACHT domain;; FNIP Repeat	Putative disease resistance RPP13-like protein 1 OS=Arabidopsis thaliana GN=RPPL1 PE=3 SV=1	hypothetical protein TSUD_119880 [Trifolium subterraneum]
F01.PB36419	1.02	0.99	1.32	0.57	0	0	0.00134003	-2.40071	down										NB-ARC domain;; Leucine rich repeat;; Leucine Rich repeats (2 copies)	Putative disease resistance RPP13-like protein 1 OS=Arabidopsis thaliana GN=RPPL1 PE=3 SV=1	NB-ARC domain disease resistance protein [Medicago truncatula]
F01.PB35167	10.86	9.09	9.02	1.28	1.81	2.09	7.60708e-12	-2.40386	down										NB-ARC domain;; TIR domain;; TIR domain;; NACHT domain;; AAA ATPase domain;; ATPase family associated with various cellular activities (AAA)	TMV resistance protein N OS=Nicotiana glutinosa GN=N PE=1 SV=1	PREDICTED: uncharacterized protein LOC101511908 isoform X3 [Cicer arietinum]
F01.PB29189	5.21	9.16	8.34	1.3	0.77	1.92	1.13174e-06	-2.4263	down										NB-ARC domain;; TIR domain;; Leucine Rich repeats (2 copies);; TIR domain;; Leucine rich repeat;; Leucine Rich Repeat;; Archaeal ATPase;; Leucine Rich Repeat	Putative disease resistance protein At4g11170 OS=Arabidopsis thaliana GN=At4g11170 PE=2 SV=1	disease resistance protein (TIR-NBS-LRR class), putative [Medicago truncatula]
F01.PB35365	1.06	1.01	1.44	0.15	0.23	0.22	0.00152548	-2.48936	down										Leucine Rich repeats (2 copies);; Leucine rich repeat;; Leucine Rich Repeat;; NB-ARC domain;; AAA ATPase domain;; Archaeal ATPase;; NTPase;; NACHT domain;; Leucine Rich Repeat	Probable WRKY transcription factor 19 OS=Arabidopsis thaliana GN=WRKY19 PE=3 SV=1	disease resistance protein (TIR-NBS-LRR class), putative [Medicago truncatula]
F01.PB23979	1.6	1.89	2.22	0	0.42	0.55	0.000117214	-2.49456	down										NB-ARC domain;; Leucine Rich repeats (2 copies);; Leucine rich repeat;; NACHT domain;; Leucine Rich Repeat	Putative disease resistance RPP13-like protein 1 OS=Arabidopsis thaliana GN=RPPL1 PE=3 SV=1	NB-ARC domain disease resistance protein, putative [Medicago truncatula]
F01.PB23132	2.44	3.36	1.3	0.33	0.37	0.49	0.00214376	-2.51475	down										NB-ARC domain;; TIR domain;; Leucine rich repeat;; TIR domain;; Leucine Rich repeats (2 copies)	TMV resistance protein N OS=Nicotiana glutinosa GN=N PE=1 SV=1	hypothetical protein TSUD_266350 [Trifolium subterraneum]
F01.PB24146	1.11	1.65	2.22	0.1	0.27	0.41	0.000190456	-2.6336	down										NB-ARC domain;; TIR domain;; TIR domain;; NACHT domain;; Leucine Rich repeats (2 copies);; Leucine rich repeat;; Leucine Rich Repeat;; Leucine rich repeat;; Leucine Rich Repeat	TMV resistance protein N OS=Nicotiana glutinosa GN=N PE=1 SV=1	putative resistance gene analogue protein, partial [Lens culinaris]
F01.PB18721	4.2	5.5	6.15	0.23	0.97	0.98	9.20362e-08	-2.81024	down										NB-ARC domain;; TIR domain;; TIR domain;; Archaeal ATPase	TMV resistance protein N OS=Nicotiana glutinosa GN=N PE=1 SV=1	TIR-like domain protein TSDC protein [Medicago truncatula]
F01.PB13529	12.19	15.84	18.92	1.57	2.67	1.82	9.39154e-13	-2.86112	down										NB-ARC domain;; TIR domain;; TIR domain;; AAA ATPase domain	TMV resistance protein N OS=Nicotiana glutinosa GN=N PE=1 SV=1	disease resistance protein (TIR-NBS-LRR class), putative [Medicago truncatula]
F01.PB4223	787.78	633.65	759.48	101.81	71.19	55.68	2.8984e-31	-3.11636	down										Pathogenesis-related protein Bet v I family	MLP-like protein 34 OS=Arabidopsis thaliana GN=MLP34 PE=2 SV=1	hypothetical protein TSUD_364430 [Trifolium subterraneum]
F01.PB24301	11.64	11.93	15.76	0	1.96	2.39	9.82564e-18	-3.12037	down										NB-ARC domain;; Leucine Rich repeats (2 copies);; Leucine rich repeat	Disease resistance protein RPM1 OS=Arabidopsis thaliana GN=RPM1 PE=1 SV=1	disease resistance protein (CC-NBS-LRR class) family protein [Medicago truncatula]
F01.PB12445	4.9	7.51	10.81	0.26	0.92	1.29	3.26621e-05	-3.17533	down										NB-ARC domain;; TIR domain;; TIR domain;; AAA domain;; Archaeal ATPase;; ATPase family associated with various cellular activities (AAA);; NACHT domain	TMV resistance protein N OS=Nicotiana glutinosa GN=N PE=1 SV=1	TIR-like domain protein TSDC protein [Medicago truncatula]
F01.PB31895	3.81	7.22	5.53	0.41	0.39	0.77	8.72397e-08	-3.30877	down										Mlo family	MLO protein homolog 1 OS=Oryza sativa subsp. japonica GN=MLO1 PE=3 SV=2	seven transmembrane MLO family protein [Medicago truncatula]
F01.PB4673	7.64	11.91	12.83	0.65	0.45	1.35	1.55516e-07	-3.61689	down										Leucine rich repeat;; Leucine Rich repeats (2 copies);; Leucine Rich Repeat;; Leucine rich repeat	Probable disease resistance protein At5g66900 OS=Arabidopsis thaliana GN=At5g66900 PE=3 SV=1	hypothetical protein TSUD_191450 [Trifolium subterraneum]
F01.PB24318	6.67	7.19	5.24	0	0.8	0	6.33176e-22	-4.52229	down										NB-ARC domain;; TIR domain;; Leucine Rich repeats (2 copies);; TIR domain;; Leucine rich repeat;; Leucine Rich Repeat;; Archaeal ATPase;; Leucine Rich Repeat	Putative disease resistance protein At4g11170 OS=Arabidopsis thaliana GN=At4g11170 PE=2 SV=1	disease resistance protein (TIR-NBS-LRR class), putative [Medicago truncatula]
F01.PB28751	2.36	2.43	2.94	0	0	0.24	2.37338e-12	-4.94503	down										Leucine Rich repeats (2 copies);; Leucine rich repeat;; Leucine Rich Repeat;; NB-ARC domain;; NACHT domain;; TIR domain;; TIR domain	Putative disease resistance protein At4g11170 OS=Arabidopsis thaliana GN=At4g11170 PE=2 SV=1	disease resistance protein (TIR-NBS-LRR class) [Medicago truncatula]
