# Supplementary material for: Coordinated mechanisms of leaves and roots in response to drought stress underlying full-length transcriptome profiling in Vicia sativa L
Source: BMC Plant Biol. 2020 Apr 15;20:165. doi: 10.1186/s12870-020-02358-8 (PMC7161134; doi:10.1186/s12870-020-02358-8)
Supplement: Supplementary file 4 — Additional file 4 Table S4. KEGG enrichment results in common vetch leaves. [file 12870_2020_2358_MOESM4_ESM.xlsx]

## Sheet: Leaf
Table S4. KEGG enrichment resuelt in common vetch leaves.
KEGG pathway	ko id	Cluter frequency	Genome frequency	P-value	Corrected P-value
Plant hormone signal transduction	ko04075	0.0973236	0.0500095	3.5421e-09	4.00258e-07
Pentose and glucuronate interconversions	ko00040	0.0340633	0.0104027	1.24793e-08	1.41016e-06
Valine, leucine and isoleucine degradation	ko00280	0.0328467	0.00983012	1.42035e-08	1.605e-06
Starch and sucrose metabolism	ko00500	0.093674	0.0494369	2.34805e-08	2.6533e-06
Galactose metabolism	ko00052	0.0389294	0.0143157	1.39372e-07	1.57491e-05
Arginine and proline metabolism	ko00330	0.0450122	0.0183241	2.36811e-07	2.67596e-05
Biosynthesis of amino acids	ko01230	0.0961071	0.0551632	5.66875e-07	6.40569e-05
Fatty acid degradation	ko00071	0.0304136	0.0118343	9.32189e-06	0.00105337
Phenylpropanoid biosynthesis	ko00940	0.0583942	0.0313991	1.86955e-05	0.00211259
Alanine, aspartate and glutamate metabolism	ko00250	0.0304136	0.0140294	0.000178075	0.0201225
Lysine degradation	ko00310	0.0218978	0.00916205	0.000417561	0.0471843
Butanoate metabolism	ko00650	0.013382	0.00429471	0.000551811	0.0623547
Phenylalanine metabolism	ko00360	0.0352798	0.0186104	0.000598457	0.0676256
alpha-Linolenic acid metabolism	ko00592	0.0243309	0.011548	0.00110648	0.125032
Glycosphingolipid biosynthesis - globo series	ko00603	0.00486618	0.000763504	0.00203678	0.230156
Thiamine metabolism	ko00730	0.00973236	0.00305402	0.00267231	0.301971
ABC transporters	ko02010	0.0145985	0.0060126	0.00321188	0.362942
Brassinosteroid biosynthesis	ko00905	0.00608273	0.00133613	0.00322823	0.36479
Cysteine and methionine metabolism	ko00270	0.0352798	0.0208055	0.00342031	0.386495
Ether lipid metabolism	ko00565	0.0121655	0.00458103	0.00352763	0.398622
Linoleic acid metabolism	ko00591	0.0121655	0.0047719	0.00480587	0.543063
Amino sugar and nucleotide sugar metabolism	ko00520	0.040146	0.0257683	0.00705852	0.797613
Ubiquinone and other terpenoid-quinone biosynthesis	ko00130	0.013382	0.00610804	0.0103433	1
beta-Alanine metabolism	ko00410	0.0182482	0.00963924	0.0119097	1
Tryptophan metabolism	ko00380	0.0121655	0.00543997	0.012309	1
Lysine biosynthesis	ko00300	0.00973236	0.00391296	0.0129867	1
Carbon fixation in photosynthetic organisms	ko00710	0.0413625	0.0281542	0.0148317	1
Nitrogen metabolism	ko00910	0.0194647	0.0108799	0.0160601	1
Ascorbate and aldarate metabolism	ko00053	0.0158151	0.00858943	0.0227996	1
Cutin, suberine and wax biosynthesis	ko00073	0.00486618	0.00162245	0.0392828	1
Cyanoamino acid metabolism	ko00460	0.0206813	0.0131705	0.0417467	1
Glycolysis / Gluconeogenesis	ko00010	0.0364964	0.0263409	0.042215	1
Tyrosine metabolism	ko00350	0.0121655	0.00706242	0.0624361	1
Arachidonic acid metabolism	ko00590	0.00851582	0.00439015	0.0654459	1
Phenylalanine, tyrosine and tryptophan biosynthesis	ko00400	0.013382	0.00830311	0.0772214	1
Fatty acid metabolism	ko01212	0.0231144	0.0165108	0.084553	1
Carotenoid biosynthesis	ko00906	0.0109489	0.0067761	0.102176	1
Carbon metabolism	ko01200	0.0875912	0.0758733	0.106609	1
Glyoxylate and dicarboxylate metabolism	ko00630	0.0304136	0.0234778	0.108645	1
Selenocompound metabolism	ko00450	0.00851582	0.00505822	0.118633	1
Stilbenoid, diarylheptanoid and gingerol biosynthesis	ko00945	0.00486618	0.00238595	0.127967	1
Sulfur relay system	ko04122	0.00486618	0.00238595	0.127967	1
Taurine and hypotaurine metabolism	ko00430	0.00486618	0.00238595	0.127967	1
Histidine metabolism	ko00340	0.00608273	0.00334033	0.135633	1
Glycine, serine and threonine metabolism	ko00260	0.0243309	0.0188013	0.140385	1
Sulfur metabolism	ko00920	0.0121655	0.00839855	0.150371	1
2-Oxocarboxylic acid metabolism	ko01210	0.0158151	0.0118343	0.173664	1
Fructose and mannose metabolism	ko00051	0.0170316	0.0129796	0.179257	1
Regulation of autophagy	ko04140	0.00973236	0.0067761	0.191035	1
Synthesis and degradation of ketone bodies	ko00072	0.00243309	0.00104982	0.211632	1
Glucosinolate biosynthesis	ko00966	0.00121655	0.000286314	0.217389	1
Steroid biosynthesis	ko00100	0.00608273	0.00419927	0.26083	1
Sesquiterpenoid and triterpenoid biosynthesis	ko00909	0.00364964	0.00219508	0.268109	1
Glutathione metabolism	ko00480	0.0243309	0.0209964	0.277279	1
Riboflavin metabolism	ko00740	0.00364964	0.00248139	0.334355	1
Glycosphingolipid biosynthesis - ganglio series	ko00604	0.00121655	0.00047719	0.335402	1
Glycerolipid metabolism	ko00561	0.013382	0.011548	0.350618	1
Biosynthesis of unsaturated fatty acids	ko01040	0.00851582	0.00706242	0.360904	1
Degradation of aromatic compounds	ko01220	0.00243309	0.00152701	0.360917	1
Flavonoid biosynthesis	ko00941	0.00729927	0.00610804	0.387712	1
Glycosaminoglycan degradation	ko00531	0.00364964	0.00286314	0.421953	1
Pyruvate metabolism	ko00620	0.026764	0.0253865	0.430069	1
Glycerophospholipid metabolism	ko00564	0.0182482	0.0170834	0.434167	1
Peroxisome	ko04146	0.0194647	0.018515	0.455382	1
Sphingolipid metabolism	ko00600	0.00729927	0.00687154	0.501149	1
Inositol phosphate metabolism	ko00562	0.0121655	0.0119298	0.522397	1
Pentose phosphate pathway	ko00030	0.0145985	0.0144111	0.525366	1
Vitamin B6 metabolism	ko00750	0.00243309	0.00229051	0.571958	1
Other glycan degradation	ko00511	0.00486618	0.00486734	0.575189	1
Folate biosynthesis	ko00790	0.00486618	0.00486734	0.575189	1
Caffeine metabolism	ko00232	0.00121655	0.00104982	0.593076	1
Propanoate metabolism	ko00640	0.00608273	0.00639435	0.612448	1
Circadian rhythm - plant	ko04712	0.0109489	0.011548	0.61587	1
Nicotinate and nicotinamide metabolism	ko00760	0.00364964	0.00381752	0.617403	1
Isoquinoline alkaloid biosynthesis	ko00950	0.00364964	0.00391296	0.634322	1
Citrate cycle (TCA cycle)	ko00020	0.0158151	0.016988	0.647658	1
Porphyrin and chlorophyll metabolism	ko00860	0.00729927	0.0080168	0.654058	1
Base excision repair	ko03410	0.00486618	0.00572628	0.703121	1
Zeatin biosynthesis	ko00908	0.00121655	0.00143157	0.706632	1
One carbon pool by folate	ko00670	0.00486618	0.00582172	0.715456	1
Plant-pathogen interaction	ko04626	0.0316302	0.0347395	0.722281	1
Tropane, piperidine and pyridine alkaloid biosynthesis	ko00960	0.00364964	0.00448559	0.724716	1
Limonene and pinene degradation	ko00903	0.00121655	0.00152701	0.72968	1
Fatty acid elongation	ko00062	0.00243309	0.00343577	0.785878	1
Monoterpenoid biosynthesis	ko00902	0.00121655	0.00181332	0.788527	1
Valine, leucine and isoleucine biosynthesis	ko00290	0.00121655	0.00267227	0.898797	1
Purine metabolism	ko00230	0.0243309	0.0311128	0.90178	1
Pantothenate and CoA biosynthesis	ko00770	0.00243309	0.00467646	0.906113	1
Other types of O-glycan biosynthesis	ko00514	0.00121655	0.0027677	0.906758	1
SNARE interactions in vesicular transport	ko04130	0.00364964	0.00658523	0.915638	1
Terpenoid backbone biosynthesis	ko00900	0.00364964	0.00668066	0.920379	1
Fatty acid biosynthesis	ko00061	0.00486618	0.00839855	0.922446	1
Pyrimidine metabolism	ko00240	0.0158151	0.0234778	0.955236	1
N-Glycan biosynthesis	ko00510	0.00486618	0.00944837	0.957277	1
Protein export	ko03060	0.00729927	0.0128841	0.959241	1
Phagosome	ko04145	0.00973236	0.0162245	0.961818	1
Protein processing in endoplasmic reticulum	ko04141	0.0328467	0.0463829	0.981595	1
Phosphatidylinositol signaling system	ko04070	0.00486618	0.0117389	0.98941	1
RNA polymerase	ko03020	0.00243309	0.00792136	0.991028	1
Photosynthesis	ko00195	0.013382	0.0244321	0.992344	1
Proteasome	ko03050	0.00486618	0.0123115	0.992649	1
Ubiquitin mediated proteolysis	ko04120	0.0182482	0.0317809	0.994999	1
RNA degradation	ko03018	0.0158151	0.0287269	0.995338	1
mRNA surveillance pathway	ko03015	0.0194647	0.0343577	0.996788	1
Endocytosis	ko04144	0.0194647	0.0349303	0.997524	1
Basal transcription factors	ko03022	0.00243309	0.0102119	0.998443	1
Aminoacyl-tRNA biosynthesis	ko00970	0.00486618	0.0159382	0.999351	1
Oxidative phosphorylation	ko00190	0.0145985	0.0365528	0.999971	1
Photosynthesis - antenna proteins	ko00196	0.00243309	0.0152701	0.999972	1
Spliceosome	ko03040	0.0218978	0.0475282	0.999975	1
Ribosome biogenesis in eukaryotes	ko03008	0.00608273	0.0233823	0.999984	1
RNA transport	ko03013	0.013382	0.0396068	0.999999	1
Ribosome	ko03010	0.0145985	0.0620347	1	1

## Sheet: Root
Table S4. KEGG enrichment resuelt in common vetch roots.
KEGG pathway	ko id	Cluter frequency	Genome frequency	P-value	Corrected P-value
Phenylalanine metabolism	ko00360	0.0523114	0.0186104	3.30334e-10	3.73278e-08
Phenylpropanoid biosynthesis	ko00940	0.0717762	0.0313991	1.11356e-09	1.25832e-07
Fatty acid degradation	ko00071	0.0377129	0.0118343	4.22176e-09	4.77058e-07
alpha-Linolenic acid metabolism	ko00592	0.0352798	0.011548	3.69239e-08	4.1724e-06
Taurine and hypotaurine metabolism	ko00430	0.0145985	0.00238595	1.0032e-07	1.13362e-05
Glycolysis / Gluconeogenesis	ko00010	0.0571776	0.0263409	2.873e-07	3.24648e-05
Tyrosine metabolism	ko00350	0.0243309	0.00706242	6.24559e-07	7.05752e-05
Galactose metabolism	ko00052	0.0340633	0.0143157	1.29005e-05	0.00145775
Starch and sucrose metabolism	ko00500	0.0827251	0.0494369	1.4439e-05	0.0016316
Plant-pathogen interaction	ko04626	0.0632603	0.0347395	1.53507e-05	0.00173463
Linoleic acid metabolism	ko00591	0.0170316	0.0047719	1.9441e-05	0.00219684
beta-Alanine metabolism	ko00410	0.0243309	0.00963924	9.32852e-05	0.0105412
Nitrogen metabolism	ko00910	0.0255474	0.0108799	0.000184945	0.0208988
Arginine and proline metabolism	ko00330	0.0364964	0.0183241	0.000203587	0.0230054
Plant hormone signal transduction	ko04075	0.0778589	0.0500095	0.000222658	0.0251604
Flavone and flavonol biosynthesis	ko00944	0.00608273	0.000858943	0.000283164	0.0319976
Cyanoamino acid metabolism	ko00460	0.0279805	0.0131705	0.000430169	0.0486091
Flavonoid biosynthesis	ko00941	0.0158151	0.00610804	0.00119209	0.134706
Glycosphingolipid biosynthesis - globo series	ko00603	0.00486618	0.000763504	0.00203678	0.230156
Isoquinoline alkaloid biosynthesis	ko00950	0.0109489	0.00391296	0.00383484	0.433337
Steroid biosynthesis	ko00100	0.0109489	0.00419927	0.00628268	0.709943
Glutathione metabolism	ko00480	0.0340633	0.0209964	0.00732623	0.827864
ABC transporters	ko02010	0.013382	0.0060126	0.00919768	1
Tropane, piperidine and pyridine alkaloid biosynthesis	ko00960	0.0109489	0.00448559	0.00978406	1
Biosynthesis of amino acids	ko01230	0.0729927	0.0551632	0.0145427	1
Fatty acid metabolism	ko01212	0.026764	0.0165108	0.0163576	1
Alanine, aspartate and glutamate metabolism	ko00250	0.0231144	0.0140294	0.0209951	1
Arachidonic acid metabolism	ko00590	0.00973236	0.00439015	0.0251363	1
Biosynthesis of unsaturated fatty acids	ko01040	0.013382	0.00706242	0.0286306	1
Amino sugar and nucleotide sugar metabolism	ko00520	0.0364964	0.0257683	0.0328572	1
Pentose phosphate pathway	ko00030	0.0218978	0.0144111	0.0485862	1
Inositol phosphate metabolism	ko00562	0.0182482	0.0119298	0.0644422	1
Other types of O-glycan biosynthesis	ko00514	0.00608273	0.0027677	0.0724087	1
Pentose and glucuronate interconversions	ko00040	0.0158151	0.0104027	0.0842532	1
Cysteine and methionine metabolism	ko00270	0.0279805	0.0208055	0.0886187	1
Glycerolipid metabolism	ko00561	0.0170316	0.011548	0.0913335	1
Glycine, serine and threonine metabolism	ko00260	0.0255474	0.0188013	0.0924455	1
Valine, leucine and isoleucine degradation	ko00280	0.0145985	0.00983012	0.107803	1
Limonene and pinene degradation	ko00903	0.00364964	0.00152701	0.12542	1
Ubiquinone and other terpenoid-quinone biosynthesis	ko00130	0.00973236	0.00610804	0.126243	1
Lysine degradation	ko00310	0.013382	0.00916205	0.130587	1
Histidine metabolism	ko00340	0.00608273	0.00334033	0.135633	1
Ascorbate and aldarate metabolism	ko00053	0.0121655	0.00858943	0.166452	1
Carbon fixation in photosynthetic organisms	ko00710	0.0340633	0.0281542	0.16839	1
Monoterpenoid biosynthesis	ko00902	0.00364964	0.00181332	0.183152	1
Caffeine metabolism	ko00232	0.00243309	0.00104982	0.211632	1
Diterpenoid biosynthesis	ko00904	0.00243309	0.00104982	0.211632	1
Carbon metabolism	ko01200	0.0827251	0.0758733	0.23809	1
Fatty acid biosynthesis	ko00061	0.0109489	0.00839855	0.251833	1
Phosphatidylinositol signaling system	ko04070	0.0145985	0.0117389	0.256982	1
Peroxisome	ko04146	0.0218978	0.018515	0.261929	1
2-Oxocarboxylic acid metabolism	ko01210	0.0145985	0.0118343	0.265909	1
Sesquiterpenoid and triterpenoid biosynthesis	ko00909	0.00364964	0.00219508	0.268109	1
Stilbenoid, diarylheptanoid and gingerol biosynthesis	ko00945	0.00364964	0.00238595	0.312207	1
Sphingolipid metabolism	ko00600	0.00851582	0.00687154	0.334753	1
Degradation of aromatic compounds	ko01220	0.00243309	0.00152701	0.360917	1
Ubiquitin mediated proteolysis	ko04120	0.0340633	0.0317809	0.378299	1
Selenocompound metabolism	ko00450	0.00608273	0.00505822	0.403189	1
Propanoate metabolism	ko00640	0.00729927	0.00639435	0.430763	1
Tryptophan metabolism	ko00380	0.00608273	0.00543997	0.466364	1
Butanoate metabolism	ko00650	0.00486618	0.00429471	0.474736	1
Photosynthesis - antenna proteins	ko00196	0.0158151	0.0152701	0.489874	1
Porphyrin and chlorophyll metabolism	ko00860	0.00851582	0.0080168	0.491662	1
Fructose and mannose metabolism	ko00051	0.013382	0.0129796	0.503926	1
Ether lipid metabolism	ko00565	0.00486618	0.00458103	0.526249	1
Phenylalanine, tyrosine and tryptophan biosynthesis	ko00400	0.00851582	0.00830311	0.529577	1
Glycerophospholipid metabolism	ko00564	0.0170316	0.0170834	0.545502	1
Vitamin B6 metabolism	ko00750	0.00243309	0.00229051	0.571958	1
Sulfur relay system	ko04122	0.00243309	0.00238595	0.594545	1
Circadian rhythm - plant	ko04712	0.0109489	0.011548	0.61587	1
Riboflavin metabolism	ko00740	0.00243309	0.00248139	0.616227	1
C5-Branched dibasic acid metabolism	ko00660	0.00121655	0.00124069	0.654483	1
Brassinosteroid biosynthesis	ko00905	0.00121655	0.00133613	0.681622	1
Pyruvate metabolism	ko00620	0.0231144	0.0253865	0.700144	1
Zeatin biosynthesis	ko00908	0.00121655	0.00143157	0.706632	1
Thiamine metabolism	ko00730	0.00243309	0.00305402	0.727796	1
Glyoxylate and dicarboxylate metabolism	ko00630	0.0206813	0.0234778	0.743325	1
Pantothenate and CoA biosynthesis	ko00770	0.00364964	0.00467646	0.750669	1
Cutin, suberine and wax biosynthesis	ko00073	0.00121655	0.00162245	0.750919	1
SNARE interactions in vesicular transport	ko04130	0.00486618	0.00658523	0.800696	1
Regulation of autophagy	ko04140	0.00486618	0.0067761	0.818446	1
Carotenoid biosynthesis	ko00906	0.00486618	0.0067761	0.818446	1
Nicotinate and nicotinamide metabolism	ko00760	0.00243309	0.00381752	0.83277	1
Lysine biosynthesis	ko00300	0.00243309	0.00391296	0.842947	1
Endocytosis	ko04144	0.0291971	0.0349303	0.849521	1
Photosynthesis	ko00195	0.0194647	0.0244321	0.861249	1
One carbon pool by folate	ko00670	0.00364964	0.00582172	0.867501	1
Valine, leucine and isoleucine biosynthesis	ko00290	0.00121655	0.00267227	0.898797	1
Citrate cycle (TCA cycle)	ko00020	0.0121655	0.016988	0.900379	1
Other glycan degradation	ko00511	0.00243309	0.00486734	0.917691	1
Folate biosynthesis	ko00790	0.00243309	0.00486734	0.917691	1
Terpenoid backbone biosynthesis	ko00900	0.00364964	0.00668066	0.920379	1
Purine metabolism	ko00230	0.0206813	0.0311128	0.976556	1
Proteasome	ko03050	0.00608273	0.0123115	0.977675	1
RNA degradation	ko03018	0.0182482	0.0287269	0.981593	1
Phagosome	ko04145	0.00851582	0.0162245	0.982974	1
Protein export	ko03060	0.00608273	0.0128841	0.983945	1
Oxidative phosphorylation	ko00190	0.0231144	0.0365528	0.990874	1
Homologous recombination	ko03440	0.00121655	0.00553541	0.991365	1
Protein processing in endoplasmic reticulum	ko04141	0.0304136	0.0463829	0.993353	1
Sulfur metabolism	ko00920	0.00243309	0.00839855	0.993741	1
Mismatch repair	ko03430	0.00121655	0.00610804	0.994727	1
Basal transcription factors	ko03022	0.00243309	0.0102119	0.998443	1
RNA polymerase	ko03020	0.00121655	0.00792136	0.998896	1
Aminoacyl-tRNA biosynthesis	ko00970	0.00486618	0.0159382	0.999351	1
Nucleotide excision repair	ko03420	0.00243309	0.0120252	0.999624	1
N-Glycan biosynthesis	ko00510	0.00121655	0.00944837	0.999705	1
mRNA surveillance pathway	ko03015	0.0158151	0.0343577	0.999729	1
Spliceosome	ko03040	0.0243309	0.0475282	0.99986	1
Pyrimidine metabolism	ko00240	0.00608273	0.0234778	0.999985	1
RNA transport	ko03013	0.013382	0.0396068	0.999999	1
Ribosome biogenesis in eukaryotes	ko03008	0.00364964	0.0233823	1	1
Ribosome	ko03010	0.0206813	0.0620347	1	1
