# Supplementary material for: Coordinated mechanisms of leaves and roots in response to drought stress underlying full-length transcriptome profiling in Vicia sativa L
Source: BMC Plant Biol. 2020 Apr 15;20:165. doi: 10.1186/s12870-020-02358-8 (PMC7161134; doi:10.1186/s12870-020-02358-8)
Supplement: Supplementary file 5 — Additional file 5 Table S5. DEGs involved in the “Plant hormone signal transduction”, “Starch and sucrose metabolism” and “Arginine and proline metabolism” pathways under drought stress (Table S1a-c). [file 12870_2020_2358_MOESM5_ESM.xlsx]

## Sheet: Table S5a
Table S5. DEGs involved in the “Plant hormone signal transduction”, “Starch and sucrose metabolism” and “Arginine and proline metabolism” pathways under drought stress (Table S1a–c).
Table S5a. DEGs involved in “Plant hormone signal transduction” pathway under drought stress.														Table S6b. DEGs involved in the ABA signal transduction pathway under mannitol stress.
	Leaf							Root
Functional classification	Gene_id	Pfam annotation	Swissprot annotation	nr annotation	Log2FC	Regulated		Gene_id	Pfam annotation	Swissprot annotation	nr annotation	Log2FC	Regulated
AUX/IAA	F01.PB10309	AUX/IAA family	Auxin-responsive protein IAA8 OS=Arabidopsis thaliana GN=IAA8 PE=1 SV=1	auxin-responsive AUX/IAA family protein [Medicago truncatula]	-1.03475	down		F01.PB11514	AUX/IAA family	Auxin response factor 9 OS=Arabidopsis thaliana GN=ARF9 PE=1 SV=1	auxin response factor 2 [Medicago truncatula]	1.86917	up
	F01.PB11250	AUX/IAA family	Auxin-responsive protein IAA26 OS=Arabidopsis thaliana GN=IAA26 PE=1 SV=2	auxin-responsive AUX/IAA family protein [Medicago truncatula]	1.49472	up		F01.PB20087	AUX/IAA family;; Auxin response factor;; B3 DNA binding domain	Auxin response factor 9 OS=Arabidopsis thaliana GN=ARF9 PE=1 SV=1	auxin response factor 2 [Medicago truncatula]	-1.05078	down
	F01.PB11514	AUX/IAA family	Auxin response factor 9 OS=Arabidopsis thaliana GN=ARF9 PE=1 SV=1	auxin response factor 2 [Medicago truncatula]	2.6256	up		F01.PB20250	AUX/IAA family;; Auxin response factor;; B3 DNA binding domain	Auxin response factor 9 OS=Arabidopsis thaliana GN=ARF9 PE=1 SV=1	auxin response factor 2 [Medicago truncatula]	-1.22441	down
	F01.PB13839	AUX/IAA family	Auxin-responsive protein IAA7 OS=Arabidopsis thaliana GN=IAA7 PE=1 SV=1	auxin-responsive protein IAA14-like [Cajanus cajan]	-1.12323	down		F01.PB37762	AUX/IAA family;; Auxin response factor;; B3 DNA binding domain	Auxin response factor 9 OS=Arabidopsis thaliana GN=ARF9 PE=1 SV=1	auxin response factor 2 [Medicago truncatula]	-1.17584	down
	F01.PB13878	AUX/IAA family	Auxin-induced protein AUX28 OS=Glycine max GN=AUX28 PE=2 SV=1	auxin-responsive AUX/IAA family protein [Medicago truncatula]	-3.48084	down		F01.PB9951	Transmembrane amino acid transporter protein	Auxin transporter-like protein 3 OS=Medicago truncatula GN=LAX3 PE=2 SV=1	auxin influx transporter [Medicago truncatula]	1.07337	up
	F01.PB30210	AUX/IAA family	Auxin-induced protein IAA6 OS=Pisum sativum GN=IAA6 PE=2 SV=1	RecName: Full=Auxin-induced protein IAA6	-2.60884	down		F01.PB13239	Transmembrane amino acid transporter protein;; Transmembrane amino acid transporter protein	Auxin transporter-like protein 3 OS=Medicago truncatula GN=LAX3 PE=2 SV=1	auxin influx transporter [Medicago truncatula]	1.42721	up
	F01.PB31764	AUX/IAA family	Auxin-responsive protein IAA9 OS=Arabidopsis thaliana GN=IAA9 PE=1 SV=1	unknown [Medicago truncatula]	-1.97852	down		F01.PB30529	AUX/IAA family	Auxin-induced protein 22E OS=Vigna radiata var. radiata GN=AUX22E PE=2 SV=1	unknown [Medicago truncatula]	-4.06292	down
	F01.PB8776	AUX/IAA family	Auxin-responsive protein IAA26 OS=Arabidopsis thaliana GN=IAA26 PE=1 SV=2	hypothetical protein TSUD_112110, partial [Trifolium subterraneum]	1.50142	up		F01.PB31764	AUX/IAA family	Auxin-responsive protein IAA9 OS=Arabidopsis thaliana GN=IAA9 PE=1 SV=1	unknown [Medicago truncatula]	-2.25459	down
	F01.PB1391	Auxin responsive protein	Auxin-induced protein 15A OS=Glycine max PE=2 SV=1	hypothetical protein TSUD_62830 [Trifolium subterraneum]	-2.08179	down		F01.PB3112	Auxin responsive protein	Auxin-responsive protein SAUR32 OS=Arabidopsis thaliana GN=SAUR32 PE=2 SV=1	hypothetical protein TSUD_347920 [Trifolium subterraneum]	-1.35116	down
	F01.PB1409	Auxin responsive protein	Auxin-responsive protein SAUR32 OS=Arabidopsis thaliana GN=SAUR32 PE=2 SV=1	PREDICTED: auxin-induced protein X15-like [Cicer arietinum]	-2.16819	down		F01.PB676	Auxin responsive protein	Auxin-responsive protein SAUR32 OS=Arabidopsis thaliana GN=SAUR32 PE=2 SV=1	SAUR-like auxin-responsive family protein [Medicago truncatula]	-2.59881	down
	F01.PB3570	Auxin responsive protein	Auxin-responsive protein SAUR36 OS=Arabidopsis thaliana GN=SAUR36 PE=2 SV=1	PREDICTED: auxin-induced protein 6B-like [Lupinus angustifolius]	2.27409	up		F01.PB8412	Auxin responsive protein	Auxin-responsive protein SAUR50 OS=Arabidopsis thaliana GN=SAUR50 PE=1 SV=1	hypothetical protein TSUD_02740 [Trifolium subterraneum]	1.47035	up
	F01.PB4054	Auxin responsive protein	Auxin-responsive protein SAUR32 OS=Arabidopsis thaliana GN=SAUR32 PE=2 SV=1	hypothetical protein TSUD_303480 [Trifolium subterraneum]	-1.82642	down		F01.PB13910	Auxin responsive protein	Auxin-responsive protein SAUR71 OS=Arabidopsis thaliana GN=SAUR71 PE=2 SV=1	hypothetical protein TSUD_167930 [Trifolium subterraneum]	-1.86735	down
	F01.PB12486	Transmembrane amino acid transporter protein	Auxin transporter-like protein 5 OS=Medicago truncatula GN=LAX5 PE=2 SV=1	auxin influx transporter [Medicago truncatula]	-2.59507	down		F01.PB16227	GH3 auxin-responsive promoter	Indole-3-acetic acid-amido synthetase GH3.3 OS=Arabidopsis thaliana GN=GH3.3 PE=1 SV=1	indole-3-acetyl-amido synthetase [Pisum sativum]	-1.78692	down
	F01.PB14193	Transmembrane amino acid transporter protein	Auxin transporter-like protein 2 OS=Medicago truncatula GN=LAX2 PE=2 SV=1	AUX1-like auxin influx carrier protein [Pisum sativum]	-1.94072	down		F01.PB22178	GH3 auxin-responsive promoter	Indole-3-acetic acid-amido synthetase GH3.6 OS=Arabidopsis thaliana GN=GH3.6 PE=1 SV=1	hypothetical protein TSUD_371120 [Trifolium subterraneum]	-1.30457	down
	F01.PB15987	Transmembrane amino acid transporter protein	Auxin transporter-like protein 1 OS=Medicago truncatula GN=LAX1 PE=2 SV=1	auxin influx transporter [Medicago truncatula]	-1.80053	down		F01.PB22197	GH3 auxin-responsive promoter	Probable indole-3-acetic acid-amido synthetase GH3.1 OS=Arabidopsis thaliana GN=GH3.1 PE=2 SV=1	auxin-responsive GH3 family protein [Vicia faba]	-1.56263	down
	F01.PB16070	Transmembrane amino acid transporter protein	Auxin transporter-like protein 2 OS=Medicago truncatula GN=LAX2 PE=2 SV=1	AUX1-like auxin influx carrier protein [Pisum sativum]	-2.53387	down
	F01.PB35944	Transmembrane amino acid transporter protein	Auxin transporter-like protein 2 OS=Medicago truncatula GN=LAX2 PE=2 SV=1	AUX1-like auxin influx carrier protein [Pisum sativum]	-2.07006	down
	F01.PB9951	Transmembrane amino acid transporter protein	Auxin transporter-like protein 3 OS=Medicago truncatula GN=LAX3 PE=2 SV=1	auxin influx transporter [Medicago truncatula]	-1.11311	down
	F01.PB10918	Glycosyltransferase family 17	--	hypothetical protein TSUD_194830 [Trifolium subterraneum]	1.03461	up
ABSCISIC ACID	F01.PB12792	Basic region leucine zipper	Protein ABSCISIC ACID-INSENSITIVE 5 OS=Arabidopsis thaliana GN=ABI5 PE=1 SV=1	hypothetical protein TSUD_339450 [Trifolium subterraneum]	5.79946	up		F01.PB13889	Polyketide cyclase / dehydrase and lipid transport;; Pathogenesis-related protein Bet v I family	Abscisic acid receptor PYL4 OS=Arabidopsis thaliana GN=PYL4 PE=1 SV=1	hypothetical protein TSUD_262450 [Trifolium subterraneum]	-1.8156	down
	F01.PB35460	Basic region leucine zipper	Protein ABSCISIC ACID-INSENSITIVE 5 OS=Arabidopsis thaliana GN=ABI5 PE=1 SV=1	hypothetical protein TSUD_339450 [Trifolium subterraneum]	6.55585	up		F01.PB3141	Polyketide cyclase / dehydrase and lipid transport;; Pathogenesis-related protein Bet v I family;; Polyketide cyclase / dehydrase and lipid transport	Abscisic acid receptor PYL4 OS=Arabidopsis thaliana GN=PYL4 PE=1 SV=1	abscisic acid receptor [Medicago truncatula]	-1.45596	down
	F01.PB12615	bZIP transcription factor;; Basic region leucine zipper	ABSCISIC ACID-INSENSITIVE 5-like protein 5 OS=Arabidopsis thaliana GN=ABF2 PE=1 SV=1	ABA response element-binding factor [Medicago truncatula]	1.08144	up		F01.PB34211	--	Abscisic acid receptor PYL5 OS=Arabidopsis thaliana GN=PYL5 PE=1 SV=1	hypothetical protein TSUD_248390 [Trifolium subterraneum]	-3.92889	down
	F01.PB14328	bZIP transcription factor;; Basic region leucine zipper	ABSCISIC ACID-INSENSITIVE 5-like protein 5 OS=Arabidopsis thaliana GN=ABF2 PE=1 SV=1	PREDICTED: bZIP transcription factor TRAB1 [Cicer arietinum]	2.96652	up		F01.PB2595	Polyketide cyclase / dehydrase and lipid transport;; Pathogenesis-related protein Bet v I family	Abscisic acid receptor PYL6 OS=Arabidopsis thaliana GN=PYL6 PE=1 SV=1	polyketide cyclase/dehydrase and lipid transporter [Medicago truncatula]	-3.46763	down
	F01.PB15265	bZIP transcription factor;; Basic region leucine zipper	ABSCISIC ACID-INSENSITIVE 5-like protein 5 OS=Arabidopsis thaliana GN=ABF2 PE=1 SV=1	PREDICTED: bZIP transcription factor TRAB1 [Cicer arietinum]	3.21312	up		F01.PB30188	Polyketide cyclase / dehydrase and lipid transport;; Pathogenesis-related protein Bet v I family	Abscisic acid receptor PYL6 OS=Arabidopsis thaliana GN=PYL6 PE=1 SV=1	polyketide cyclase/dehydrase and lipid transporter [Medicago truncatula]	-2.20952	down
	F01.PB31453	bZIP transcription factor;; Basic region leucine zipper	ABSCISIC ACID-INSENSITIVE 5-like protein 5 OS=Arabidopsis thaliana GN=ABF2 PE=1 SV=1	PREDICTED: bZIP transcription factor TRAB1 [Cicer arietinum]	3.62	up		F01.PB15265	bZIP transcription factor;; Basic region leucine zipper	ABSCISIC ACID-INSENSITIVE 5-like protein 5 OS=Arabidopsis thaliana GN=ABF2 PE=1 SV=1	PREDICTED: bZIP transcription factor TRAB1 [Cicer arietinum]	1.45788	up
	F01.PB32381	bZIP transcription factor;; Basic region leucine zipper	ABSCISIC ACID-INSENSITIVE 5-like protein 5 OS=Arabidopsis thaliana GN=ABF2 PE=1 SV=1	PREDICTED: bZIP transcription factor TRAB1 [Cicer arietinum]	3.64069	up		F01.PB9837	Protein kinase domain;; Protein tyrosine kinase	Serine/threonine-protein kinase SRK2I OS=Arabidopsis thaliana GN=SRK2I PE=1 SV=1	abscisic acid-activated protein kinase [Vicia faba]	-1.35978	down
	F01.PB1557	Polyketide cyclase / dehydrase and lipid transport	Abscisic acid receptor PYR1 OS=Arabidopsis thaliana GN=PYR1 PE=1 SV=1	hypothetical protein TSUD_222010 [Trifolium subterraneum]	-1.83963	down
	F01.PB13889	Polyketide cyclase / dehydrase and lipid transport;; Pathogenesis-related protein Bet v I family	Abscisic acid receptor PYL4 OS=Arabidopsis thaliana GN=PYL4 PE=1 SV=1	hypothetical protein TSUD_262450 [Trifolium subterraneum]	-2.51933	down
	F01.PB3141	Polyketide cyclase / dehydrase and lipid transport;; Pathogenesis-related protein Bet v I family;; Polyketide cyclase / dehydrase and lipid transport	Abscisic acid receptor PYL4 OS=Arabidopsis thaliana GN=PYL4 PE=1 SV=1	abscisic acid receptor [Medicago truncatula]	-2.62538	down
	F01.PB7773	Polyketide cyclase / dehydrase and lipid transport;; Polyketide cyclase / dehydrase and lipid transport;; Pathogenesis-related protein Bet v I family	Abscisic acid receptor PYR1 OS=Arabidopsis thaliana GN=PYR1 PE=1 SV=1	abscisic acid receptor PYR1-like protein [Medicago truncatula]	-2.09036	down
	F01.PB8919	Protein kinase domain;; Protein tyrosine kinase	Serine/threonine-protein kinase SAPK10 OS=Oryza sativa subsp. japonica GN=SAPK10 PE=2 SV=1	abscisic acid-activated protein kinase [Vicia faba]	-2.55852	down
	F01.PB9837	Protein kinase domain;; Protein tyrosine kinase	Serine/threonine-protein kinase SRK2I OS=Arabidopsis thaliana GN=SRK2I PE=1 SV=1	abscisic acid-activated protein kinase [Vicia faba]	-3.37045	down
Protein phosphatase	F01.PB12843	Protein phosphatase 2C	Protein phosphatase 2C 3 OS=Arabidopsis thaliana GN=AIP1 PE=1 SV=1	protein phosphatase 2C-like protein [Medicago truncatula]	4.18593	up		F01.PB31143	Protein phosphatase 2C	Probable protein phosphatase 2C 24 OS=Arabidopsis thaliana GN=At2g29380 PE=2 SV=1	hypothetical protein TSUD_151470 [Trifolium subterraneum]	3.22694	up
	F01.PB13835	Protein phosphatase 2C	Protein phosphatase 2C 56 OS=Arabidopsis thaliana GN=ABI1 PE=1 SV=2	protein phosphatase 2C ABI2-like protein [Medicago truncatula]	1.92542	up		F01.PB23216	Protein phosphatase 2C;; Protein phosphatase 2C;; Protein phosphatase 2C	Probable protein phosphatase 2C 51 OS=Oryza sativa subsp. japonica GN=Os05g0572700 PE=2 SV=1	PREDICTED: probable protein phosphatase 2C 51 [Cicer arietinum]	4.41956	up
	F01.PB13905	Protein phosphatase 2C	Protein phosphatase 2C 56 OS=Arabidopsis thaliana GN=ABI1 PE=1 SV=2	protein phosphatase 2C ABI2-like protein [Medicago truncatula]	2.74109	up		F01.PB2473	Protein phosphatase 2C;; Protein phosphatase 2C	Probable protein phosphatase 2C 8 OS=Oryza sativa subsp. japonica GN=Os01g0656200 PE=2 SV=1	hypothetical protein TSUD_14880 [Trifolium subterraneum]	11.7468	up
	F01.PB19125	Protein phosphatase 2C	Protein phosphatase 2C 56 OS=Arabidopsis thaliana GN=ABI1 PE=1 SV=2	protein phosphatase 2C ABI2-like protein [Medicago truncatula]	1.96088	up		F01.PB2802	Protein phosphatase 2C;; Protein phosphatase 2C	Probable protein phosphatase 2C 8 OS=Oryza sativa subsp. japonica GN=Os01g0656200 PE=2 SV=1	hypothetical protein TSUD_14880 [Trifolium subterraneum]	7.76367	up
	F01.PB31143	Protein phosphatase 2C	Probable protein phosphatase 2C 24 OS=Arabidopsis thaliana GN=At2g29380 PE=2 SV=1	hypothetical protein TSUD_151470 [Trifolium subterraneum]	4.32004	up		F01.PB9065	Protein phosphatase 2C;; Protein phosphatase 2C	Probable protein phosphatase 2C 8 OS=Oryza sativa subsp. japonica GN=Os01g0656200 PE=2 SV=1	PREDICTED: probable protein phosphatase 2C 51 [Cicer arietinum]	6.53954	up
	F01.PB589	Protein phosphatase 2C	Probable protein phosphatase 2C 8 OS=Oryza sativa subsp. japonica GN=Os01g0656200 PE=2 SV=1	hypothetical protein TSUD_14880 [Trifolium subterraneum]	4.98049	up		F01.PB9028	Protein phosphatase 2C;; Protein phosphatase 2C	Protein phosphatase 2C 16 OS=Arabidopsis thaliana GN=HAB1 PE=1 SV=1	PREDICTED: probable protein phosphatase 2C 6 [Cicer arietinum]	3.64104	up
	F01.PB9866	Protein phosphatase 2C	Protein phosphatase 2C 56 OS=Arabidopsis thaliana GN=ABI1 PE=1 SV=2	protein phosphatase 2C ABI2-like protein [Medicago truncatula]	1.82404	up		F01.PB12843	Protein phosphatase 2C	Protein phosphatase 2C 3 OS=Arabidopsis thaliana GN=AIP1 PE=1 SV=1	protein phosphatase 2C-like protein [Medicago truncatula]	3.26918	up
	F01.PB13497	Protein phosphatase 2C;; Protein phosphatase 2C	Probable protein phosphatase 2C 6 OS=Oryza sativa subsp. japonica GN=Os01g0583100 PE=1 SV=1	protein phosphatase 2C ABI2-like protein [Medicago truncatula]	-4.42895	down		F01.PB29865	Protein phosphatase 2C;; Protein phosphatase 2C	Protein phosphatase 2C 3 OS=Arabidopsis thaliana GN=AIP1 PE=1 SV=1	PREDICTED: protein phosphatase 2C 37 [Cicer arietinum]	2.56209	up
	F01.PB21882	Protein phosphatase 2C;; Protein phosphatase 2C	Probable protein phosphatase 2C 6 OS=Oryza sativa subsp. japonica GN=Os01g0583100 PE=1 SV=1	hypothetical protein TSUD_206170 [Trifolium subterraneum]	2.3358	up		F01.PB3592	Protein phosphatase 2C;; Protein phosphatase 2C	Protein phosphatase 2C 3 OS=Arabidopsis thaliana GN=AIP1 PE=1 SV=1	hypothetical protein TSUD_416530 [Trifolium subterraneum]	12.6875	up
	F01.PB2473	Protein phosphatase 2C;; Protein phosphatase 2C	Probable protein phosphatase 2C 8 OS=Oryza sativa subsp. japonica GN=Os01g0656200 PE=2 SV=1	hypothetical protein TSUD_14880 [Trifolium subterraneum]	6.72962	up		F01.PB6248	Protein phosphatase 2C;; Protein phosphatase 2C	Protein phosphatase 2C 3 OS=Arabidopsis thaliana GN=AIP1 PE=1 SV=1	hypothetical protein TSUD_416530 [Trifolium subterraneum]	1.25527	up
	F01.PB2802	Protein phosphatase 2C;; Protein phosphatase 2C	Probable protein phosphatase 2C 8 OS=Oryza sativa subsp. japonica GN=Os01g0656200 PE=2 SV=1	hypothetical protein TSUD_14880 [Trifolium subterraneum]	6.51965	up		F01.PB9745	Protein phosphatase 2C;; Protein phosphatase 2C	Protein phosphatase 2C 3 OS=Arabidopsis thaliana GN=AIP1 PE=1 SV=1	hypothetical protein TSUD_416530 [Trifolium subterraneum]	1.60214	up
	F01.PB29865	Protein phosphatase 2C;; Protein phosphatase 2C	Protein phosphatase 2C 3 OS=Arabidopsis thaliana GN=AIP1 PE=1 SV=1	PREDICTED: protein phosphatase 2C 37 [Cicer arietinum]	4.40257	up
	F01.PB6248	Protein phosphatase 2C;; Protein phosphatase 2C	Protein phosphatase 2C 3 OS=Arabidopsis thaliana GN=AIP1 PE=1 SV=1	hypothetical protein TSUD_416530 [Trifolium subterraneum]	1.84799	up
	F01.PB9028	Protein phosphatase 2C;; Protein phosphatase 2C	Protein phosphatase 2C 16 OS=Arabidopsis thaliana GN=HAB1 PE=1 SV=1	PREDICTED: probable protein phosphatase 2C 6 [Cicer arietinum]	4.44895	up
	F01.PB9065	Protein phosphatase 2C;; Protein phosphatase 2C	Probable protein phosphatase 2C 8 OS=Oryza sativa subsp. japonica GN=Os01g0656200 PE=2 SV=1	PREDICTED: probable protein phosphatase 2C 51 [Cicer arietinum]	6.21284	up
	F01.PB9745	Protein phosphatase 2C;; Protein phosphatase 2C	Protein phosphatase 2C 3 OS=Arabidopsis thaliana GN=AIP1 PE=1 SV=1	hypothetical protein TSUD_416530 [Trifolium subterraneum]	1.90476	up
	F01.PB23216	Protein phosphatase 2C;; Protein phosphatase 2C;; Protein phosphatase 2C	Probable protein phosphatase 2C 51 OS=Oryza sativa subsp. japonica GN=Os05g0572700 PE=2 SV=1	PREDICTED: probable protein phosphatase 2C 51 [Cicer arietinum]	5.37361	up
cytokinin	F01.PB22701	CHASE domain;; Histidine kinase-, DNA gyrase B-, and HSP90-like ATPase;; Response regulator receiver domain;; His Kinase A (phospho-acceptor) domain	Histidine kinase 3 OS=Arabidopsis thaliana GN=AHK3 PE=1 SV=1	cytokinin receptor histidine kinase [Medicago truncatula]	1.24049	up		F01.PB30155	CHASE domain;; Histidine kinase-, DNA gyrase B-, and HSP90-like ATPase;; Response regulator receiver domain;; His Kinase A (phospho-acceptor) domain	Histidine kinase 3 OS=Arabidopsis thaliana GN=AHK3 PE=1 SV=1	cytokinin receptor histidine kinase [Medicago truncatula]	1.52748	up
	F01.PB30155	CHASE domain;; Histidine kinase-, DNA gyrase B-, and HSP90-like ATPase;; Response regulator receiver domain;; His Kinase A (phospho-acceptor) domain	Histidine kinase 3 OS=Arabidopsis thaliana GN=AHK3 PE=1 SV=1	cytokinin receptor histidine kinase [Medicago truncatula]	1.23695	up		F01.PB36611	CHASE domain;; Histidine kinase-, DNA gyrase B-, and HSP90-like ATPase;; Response regulator receiver domain;; His Kinase A (phospho-acceptor) domain	Histidine kinase 3 OS=Arabidopsis thaliana GN=AHK3 PE=1 SV=1	cytokinin receptor histidine kinase [Medicago truncatula]	-3.44474	down
	F01.PB29395	Histidine kinase-, DNA gyrase B-, and HSP90-like ATPase;; Response regulator receiver domain;; His Kinase A (phospho-acceptor) domain;; CHASE domain	Histidine kinase 3 OS=Arabidopsis thaliana GN=AHK3 PE=1 SV=1	cytokinin receptor histidine kinase [Medicago truncatula]	1.81819	up		F01.PB6163	Response regulator receiver domain	Two-component response regulator ARR9 OS=Arabidopsis thaliana GN=ARR9 PE=1 SV=1	cytokinin response regulator 5 [Pisum sativum]	-1.53669	down
	F01.PB23970	CHASE domain;; His Kinase A (phospho-acceptor) domain;; Histidine kinase-, DNA gyrase B-, and HSP90-like ATPase;; Response regulator receiver domain;; Histidine kinase-, DNA gyrase B-, and HSP90-like ATPase;; Response regulator receiver domain	Histidine kinase 4 OS=Arabidopsis thaliana GN=AHK4 PE=1 SV=1	hypothetical protein TSUD_73470 [Trifolium subterraneum]	-2.49314	down
	F01.PB35023	CHASE domain;; Histidine kinase-, DNA gyrase B-, and HSP90-like ATPase;; Response regulator receiver domain;; His Kinase A (phospho-acceptor) domain	Histidine kinase 4 OS=Arabidopsis thaliana GN=AHK4 PE=1 SV=1	hypothetical protein TSUD_73470 [Trifolium subterraneum]	-1.78939	down
Jasmonic acid	F01.PB14577	GRAS domain family;; Transcriptional regulator DELLA protein N terminal	DELLA protein GAI1 OS=Vitis vinifera GN=GAI1 PE=2 SV=1	putative gibberellin signaling DELLA protein LA [Pisum sativum]	-1.33633	down		F01.PB9721	tify domain;; Divergent CCT motif	Protein TIFY 10A OS=Arabidopsis thaliana GN=TIFY10A PE=1 SV=1	jasmonate zim-domain protein [Medicago truncatula]	-1.44263	down
	F01.PB15801	GH3 auxin-responsive promoter	Jasmonic acid-amido synthetase JAR1 OS=Arabidopsis thaliana GN=JAR1 PE=1 SV=2	indole-3-acetic acid-amido synthetase [Medicago truncatula]	-3.46168	down		F01.PB9135	tify domain;; Divergent CCT motif	Protein TIFY 11B OS=Arabidopsis thaliana GN=TIFY11B PE=1 SV=1	jasmonate zim-domain protein [Medicago truncatula]	-1.83817	down
	F01.PB1013	tify domain;; Divergent CCT motif	Protein TIFY 3B OS=Arabidopsis thaliana GN=TIFY3B PE=1 SV=1	divergent CCT motif protein [Medicago truncatula]	-1.75959	down
	F01.PB238	Divergent CCT motif;; tify domain	Protein TIFY 10a OS=Oryza sativa subsp. japonica GN=TIFY10A PE=1 SV=1	hypothetical protein TSUD_226500 [Trifolium subterraneum]	-1.62564	down
	F01.PB13278	tify domain;; Divergent CCT motif	Protein TIFY 6B OS=Arabidopsis thaliana GN=TIFY6B PE=1 SV=1	PREDICTED: protein TIFY 6B isoform X1 [Cicer arietinum]	-2.5761	down
BRASSINOSTEROID	F01.PB16729	Protein kinase domain;; Protein tyrosine kinase;; Leucine rich repeat N-terminal domain;; Leucine Rich repeats (2 copies);; Leucine Rich Repeat;; Leucine rich repeat;; Leucine rich repeat;; Leucine Rich repeat	BRASSINOSTEROID INSENSITIVE 1-associated receptor kinase 1 OS=Arabidopsis thaliana GN=BAK1 PE=1 SV=2	PREDICTED: BRASSINOSTEROID INSENSITIVE 1-associated receptor kinase 1 [Cicer arietinum]	-2.6439	down		F01.PB16729	Protein kinase domain;; Protein tyrosine kinase;; Leucine rich repeat N-terminal domain;; Leucine Rich repeats (2 copies);; Leucine Rich Repeat;; Leucine rich repeat;; Leucine rich repeat;; Leucine Rich repeat	BRASSINOSTEROID INSENSITIVE 1-associated receptor kinase 1 OS=Arabidopsis thaliana GN=BAK1 PE=1 SV=2	PREDICTED: BRASSINOSTEROID INSENSITIVE 1-associated receptor kinase 1 [Cicer arietinum]	-1.97547	down
	F01.PB15123	Protein tyrosine kinase;; Protein kinase domain	BRASSINOSTEROID INSENSITIVE 1-associated receptor kinase 1 OS=Arabidopsis thaliana GN=BAK1 PE=1 SV=2	BRI1-associated receptor kinase [Populus tomentosa]	-2.1628	down		F01.PB15123	Protein tyrosine kinase;; Protein kinase domain	BRASSINOSTEROID INSENSITIVE 1-associated receptor kinase 1 OS=Arabidopsis thaliana GN=BAK1 PE=1 SV=2	BRI1-associated receptor kinase [Populus tomentosa]	-2.4775	down
	F01.PB27533	Leucine Rich repeats (2 copies);; Leucine rich repeat;; Protein kinase domain;; Protein tyrosine kinase;; Leucine Rich Repeat;; Leucine Rich repeat;; Leucine rich repeat;; Leucine rich repeat N-terminal domain	Systemin receptor SR160 OS=Solanum peruvianum PE=1 SV=1	brassinosteroid receptor [Pisum sativum]	-1.48511	down		F01.PB7150	Plant protein of unknown function (DUF822)	Protein BRASSINAZOLE-RESISTANT 1 OS=Arabidopsis thaliana GN=BZR1 PE=1 SV=1	brassinazole-resistant 1 protein [Medicago truncatula]	1.09761	up
	F01.PB34882	Leucine Rich repeats (2 copies);; Leucine rich repeat;; Protein kinase domain;; Protein tyrosine kinase;; Leucine Rich Repeat;; Leucine Rich repeat;; Leucine rich repeat;; Leucine rich repeat N-terminal domain	Systemin receptor SR160 OS=Solanum peruvianum PE=1 SV=1	brassinosteroid receptor [Pisum sativum]	-1.1625	down
Ethylene	F01.PB31623	AP2 domain	Ethylene-responsive transcription factor 1B OS=Arabidopsis thaliana GN=ERF1B PE=1 SV=2	ethylene-responsive transcription factor 1B [Medicago truncatula]	3.76433	up		F01.PB37716	Response regulator receiver domain;; GAF domain;; His Kinase A (phospho-acceptor) domain;; Histidine kinase-, DNA gyrase B-, and HSP90-like ATPase	Ethylene receptor 2 OS=Arabidopsis thaliana GN=ETR2 PE=1 SV=2	ethylene response 2 [Pisum sativum]	2.01007	up
	F01.PB38858	GAF domain;; His Kinase A (phospho-acceptor) domain;; Response regulator receiver domain	Ethylene receptor 2 OS=Arabidopsis thaliana GN=ETR2 PE=1 SV=2	ethylene response 2 [Pisum sativum]	4.44592	up		F01.PB35519	Natural resistance-associated macrophage protein	Ethylene-insensitive protein 2 OS=Arabidopsis thaliana GN=EIN2 PE=1 SV=1	ethylene insensitive 2 [Pisum sativum subsp. sativum]	-1.10335	down
								F01.PB7671	Response regulator receiver domain	Protein EIN4 OS=Arabidopsis thaliana GN=EIN4 PE=1 SV=1	ethylene response 2 [Pisum sativum]	3.08879	up
								F01.PB22252	Histidine kinase-, DNA gyrase B-, and HSP90-like ATPase;; His Kinase A (phospho-acceptor) domain;; GAF domain;; GAF domain	Probable ethylene response sensor 1 OS=Oryza sativa subsp. japonica GN=ERS1 PE=2 SV=1	ERS-like ethylene receptor [Pisum sativum]	2.42811	up
								F01.PB27926	Protein tyrosine kinase;; Ethylene-responsive protein kinase Le-CTR1;; Protein kinase domain	Serine/threonine-protein kinase CTR1 OS=Arabidopsis thaliana GN=CTR1 PE=1 SV=1	PREDICTED: serine/threonine-protein kinase CTR1 isoform X1 [Cicer arietinum]	2.41398	up
tf	F01.PB6546	Seed dormancy control;; bZIP transcription factor;; Basic region leucine zipper	Transcription factor TGA1 OS=Arabidopsis thaliana GN=TGA1 PE=1 SV=2	PREDICTED: transcription factor TGA1-like isoform X1 [Cicer arietinum]	-1.06617	down		F01.PB16287	Seed dormancy control	Transcription factor TGA9 OS=Arabidopsis thaliana GN=TGA9 PE=1 SV=1	BZIP family transcription factor [Medicago truncatula]	-1.8858	down
	F01.PB29445	bZIP transcription factor;; Basic region leucine zipper	G-box-binding factor 4 OS=Arabidopsis thaliana GN=GBF4 PE=1 SV=1	hypothetical protein TSUD_42850 [Trifolium subterraneum]	1.90948	up		F01.PB18618	Seed dormancy control	Transcription factor TGA9 OS=Arabidopsis thaliana GN=TGA9 PE=1 SV=1	hypothetical protein TSUD_103690 [Trifolium subterraneum]	-1.15462	down
	F01.PB6746	bZIP transcription factor;; Basic region leucine zipper	G-box-binding factor 4 OS=Arabidopsis thaliana GN=GBF4 PE=1 SV=1	hypothetical protein TSUD_42850 [Trifolium subterraneum]	2.00447	up		F01.PB18836	Seed dormancy control	Transcription factor TGA9 OS=Arabidopsis thaliana GN=TGA9 PE=1 SV=1	BZIP family transcription factor [Medicago truncatula]	-1.68568	down
								F01.PB12322	Seed dormancy control;; bZIP transcription factor;; Basic region leucine zipper	Transcription factor TGA9 OS=Arabidopsis thaliana GN=TGA9 PE=1 SV=1	hypothetical protein TSUD_103690 [Trifolium subterraneum]	-1.56419	down
								F01.PB18060	Seed dormancy control;; bZIP transcription factor;; Basic region leucine zipper;; Ciliary neurotrophic factor	Transcription factor TGA9 OS=Arabidopsis thaliana GN=TGA9 PE=1 SV=1	BZIP family transcription factor [Medicago truncatula]	-1.82411	down
								F01.PB18441	Seed dormancy control;; bZIP transcription factor;; Basic region leucine zipper;; Ciliary neurotrophic factor	Transcription factor TGA9 OS=Arabidopsis thaliana GN=TGA9 PE=1 SV=1	BZIP family transcription factor [Medicago truncatula]	-1.41915	down
								F01.PB15212	Seed dormancy control;; Basic region leucine zipper;; bZIP transcription factor	bZIP transcription factor TGA10 OS=Nicotiana tabacum GN=TGA10 PE=1 SV=1	BZIP family transcription factor [Medicago truncatula]	-1.16772	down
								F01.PB10348	Seed dormancy control;; bZIP transcription factor;; Basic region leucine zipper	bZIP transcription factor TGA10 OS=Nicotiana tabacum GN=TGA10 PE=1 SV=1	PREDICTED: transcription factor HBP-1b(c38) [Cicer arietinum]	-1.917	down
								F01.PB14120	bHLH-MYC and R2R3-MYB transcription factors N-terminal;; Helix-loop-helix DNA-binding domain	Transcription factor MYC2 OS=Arabidopsis thaliana GN=MYC2 PE=1 SV=2	basic helix loop helix (bHLH) family transcription factor [Medicago truncatula]	-1.21596	down
others	F01.PB605	Hpt domain	Histidine-containing phosphotransfer protein 1 OS=Arabidopsis thaliana GN=AHP1 PE=1 SV=1	putative His-Asp phosphotransfer protein [Pisum sativum]	1.38274	up		F01.PB14625	--	Coronatine-insensitive protein 1 OS=Arabidopsis thaliana GN=COI1 PE=1 SV=1	coronatine-insensitive 1-like protein [Pisum sativum]	-2.37448	down
	F01.PB6338	alpha/beta hydrolase fold	Gibberellin receptor GID1B OS=Arabidopsis thaliana GN=GID1B PE=1 SV=1	hypothetical protein TSUD_333410 [Trifolium subterraneum]	-2.65607	down		F01.PB15403	Leucine Rich repeat;; F-box-like;; Leucine Rich repeats (2 copies);; F-box domain	EIN3-binding F-box protein 1 OS=Arabidopsis thaliana GN=EBF1 PE=1 SV=1	EIN3-binding F box protein 2 [Pisum sativum]	1.78011	up
	F01.PB8028	--	Probable BRI1 kinase inhibitor 1 OS=Oryza sativa subsp. japonica GN=BKI1 PE=1 SV=1	hypothetical protein MTR_3g101560 [Medicago truncatula]	-1.46757	down		F01.PB7239	F-box domain	F-box protein GID2 OS=Arabidopsis thaliana GN=GID2 PE=1 SV=1	hypothetical protein TSUD_316590 [Trifolium subterraneum]	1.36724	up
	F01.PB11694	F-box domain	F-box protein GID2 OS=Arabidopsis thaliana GN=GID2 PE=1 SV=1	hypothetical protein TSUD_316590 [Trifolium subterraneum]	1.66785	up		F01.PB5478	Hpt domain	Histidine-containing phosphotransfer protein 1 OS=Arabidopsis thaliana GN=AHP1 PE=1 SV=1	putative His-Asp phosphotransfer protein [Pisum sativum]	1.17488	up
	F01.PB37221	F-box-like	Protein TRANSPORT INHIBITOR RESPONSE 1 OS=Arabidopsis thaliana GN=TIR1 PE=1 SV=2	transport inhibitor response 1b [Pisum sativum]	-1.51279	down		F01.PB33663	BTB/POZ domain;; Domain of unknown function (DUF3420);; NPR1/NIM1 like defence protein C terminal	Regulatory protein NPR3 OS=Arabidopsis thaliana GN=NPR3 PE=1 SV=1	regulatory protein NPR1 [Medicago truncatula]	-2.36819	down
	F01.PB14018	GRAS domain family;; Transcriptional regulator DELLA protein N terminal	DELLA protein GAI1 OS=Vitis vinifera GN=GAI1 PE=2 SV=1	CRY [Pisum sativum]	-1.54924	down		F01.PB21509	Response regulator receiver domain;; Myb-like DNA-binding domain	Two-component response regulator ORR22 OS=Oryza sativa subsp. indica GN=RR22 PE=3 SV=1	two-component response regulator ARR12-like protein [Medicago truncatula]	1.65044	up
	F01.PB19811	Protein kinase domain;; Protein kinase domain;; Protein kinase domain;; Protein tyrosine kinase	Serine/threonine-protein kinase SAPK2 OS=Oryza sativa subsp. indica GN=SAPK2 PE=2 SV=2	Serine/Threonine-kinase SAPK1-like protein [Medicago truncatula]	1.13188	up		F01.PB5877	Protein kinase domain;; Protein tyrosine kinase	Serine/threonine-protein kinase SAPK1 OS=Oryza sativa subsp. japonica GN=SAPK1 PE=1 SV=1	PREDICTED: serine/threonine-protein kinase SAPK2-like isoform X1 [Cicer arietinum]	-2.06333	down
	F01.PB5877	Protein kinase domain;; Protein tyrosine kinase	Serine/threonine-protein kinase SAPK1 OS=Oryza sativa subsp. japonica GN=SAPK1 PE=1 SV=1	PREDICTED: serine/threonine-protein kinase SAPK2-like isoform X1 [Cicer arietinum]	-1.95614	down		F01.PB4707	Protein kinase domain;; Protein tyrosine kinase	Serine/threonine-protein kinase SRK2E OS=Arabidopsis thaliana GN=SRK2E PE=1 SV=1	PREDICTED: serine/threonine-protein kinase SRK2E [Cicer arietinum]	1.80706	up
	F01.PB66	Response regulator receiver domain	Two-component response regulator ARR5 OS=Arabidopsis thaliana GN=ARR5 PE=1 SV=2	two-component response regulator ARR3-like protein [Medicago truncatula]	-2.1062	down		F01.PB15270	Protein tyrosine kinase;; Protein kinase domain;; TPR repeat	Probable serine/threonine-protein kinase At5g41260 OS=Arabidopsis thaliana GN=At5g41260 PE=1 SV=1	LRR receptor-like kinase [Medicago truncatula]	-2.11407	down
	F01.PB1667	Protein kinase domain;; Protein tyrosine kinase;; Autophagocytosis associated protein C-terminal	Serine/threonine-protein kinase SAPK3 OS=Oryza sativa subsp. japonica GN=SAPK3 PE=1 SV=1	sucrose nonfermenting 1(SNF1)-related kinase [Medicago truncatula]	1.20917	up
	F01.PB30999	Protein kinase domain;; Protein tyrosine kinase;; Autophagocytosis associated protein C-terminal	Serine/threonine-protein kinase SAPK3 OS=Oryza sativa subsp. japonica GN=SAPK3 PE=1 SV=1	unknown [Lotus japonicus]	2.77742	up
	F01.PB15270	Protein tyrosine kinase;; Protein kinase domain;; TPR repeat	Probable serine/threonine-protein kinase At5g41260 OS=Arabidopsis thaliana GN=At5g41260 PE=1 SV=1	LRR receptor-like kinase [Medicago truncatula]	-1.37075	down

## Sheet: Table S5b
Table S5b. DEGs involved in the “Starch and sucrose metabolism” pathway under drought stress).
		leaf						Root
Functional classification	Gene_id	Pfam annotation	Swissprot annotation	nr annotation	Log2FC	Regulated		Gene_id	Pfam annotation	Swissprot annotation	nr annotation	Log2FC	Regulated
Glycosyl hydrolase family	F01.PB13109	Glycosyl hydrolase family 1	Vicianin hydrolase (Fragment) OS=Vicia sativa subsp. nigra PE=1 SV=1	RecName: Full=Vicianin hydrolase; Short=VH; Flags: Precursor	-3.56587	down		F01.PB27353	Glycosyl hydrolase family 1	Beta-glucosidase 11 OS=Arabidopsis thaliana GN=BGLU11 PE=2 SV=2	glycoside hydrolase family 1 protein [Medicago truncatula]	-1.80001	down
	F01.PB1341	Glycosyl hydrolase family 1	Hydroxyisourate hydrolase OS=Glycine max GN=HIUH PE=1 SV=1	PREDICTED: hydroxyisourate hydrolase isoform X1 [Cicer arietinum]	3.18816	up		F01.PB11745	Glycosyl hydrolase family 1;; Glycosyl hydrolase family 1	Beta-glucosidase 11 OS=Arabidopsis thaliana GN=BGLU11 PE=2 SV=2	glycoside hydrolase family 1 protein [Medicago truncatula]	-1.40054	down
	F01.PB15716	Glycosyl hydrolase family 1	Beta-glucosidase 46 OS=Arabidopsis thaliana GN=BGLU46 PE=1 SV=2	glucose 6-phosphate/phosphate translocator 1 [Medicago truncatula]	-2.07617	down		F01.PB12277	Glycosyl hydrolase family 1;; Glycosyl hydrolase family 1	Beta-glucosidase 11 OS=Arabidopsis thaliana GN=BGLU11 PE=2 SV=2	glycoside hydrolase family 1 protein [Medicago truncatula]	-1.04825	down
	F01.PB32788	Glycosyl hydrolase family 1	Hydroxyisourate hydrolase OS=Glycine max GN=HIUH PE=1 SV=1	glycoside hydrolase family 1 protein [Medicago truncatula]	1.06453	up		F01.PB19614	Glycosyl hydrolase family 1;; Glycosyl hydrolase family 1	Beta-glucosidase 11 OS=Arabidopsis thaliana GN=BGLU11 PE=2 SV=2	PREDICTED: beta-glucosidase 11-like [Cicer arietinum]	-3.26311	down
	F01.PB9120	Glycosyl hydrolase family 1	Beta-glucosidase 11 OS=Arabidopsis thaliana GN=BGLU11 PE=2 SV=2	glycoside hydrolase family 1 protein [Medicago truncatula]	-1.11178	down		F01.PB32670	Glycosyl hydrolase family 1;; Glycosyl hydrolase family 1	Probable inactive beta-glucosidase 14 OS=Oryza sativa subsp. japonica GN=BGLU14 PE=2 SV=2	glycoside hydrolase family 1 protein [Medicago truncatula]	-1.21824	down
	F01.PB11745	Glycosyl hydrolase family 1;; Glycosyl hydrolase family 1	Beta-glucosidase 11 OS=Arabidopsis thaliana GN=BGLU11 PE=2 SV=2	glycoside hydrolase family 1 protein [Medicago truncatula]	-1.11506	down		F01.PB7277	Glycosyl hydrolase family 1;; Glycosyl hydrolase family 1	Beta-glucosidase 15 OS=Arabidopsis thaliana GN=BGLU15 PE=1 SV=1	hypothetical protein TSUD_88590 [Trifolium subterraneum]	-3.349	down
	F01.PB18635	Glycosyl hydrolase family 1;; Glycosyl hydrolase family 1	Beta-glucosidase 47 OS=Arabidopsis thaliana GN=BGLU47 PE=3 SV=2	glycoside hydrolase family 1 protein [Medicago truncatula]	-3.83198	down		F01.PB14311	Glycosyl hydrolase family 1;; Glycosyl hydrolase family 1;; Glycosyl hydrolase family 1;; Glycosyl hydrolase family 1	Beta-glucosidase 22 OS=Oryza sativa subsp. japonica GN=BGLU22 PE=2 SV=1	glycoside hydrolase family 1 protein [Medicago truncatula]	-1.2298	down
	F01.PB15764	Glycosyl hydrolase family 1;; Glycosyl hydrolase family 1;; Glycosyl hydrolase family 1	Beta-glucosidase 4 OS=Arabidopsis thaliana GN=BGLU4 PE=2 SV=2	glycoside hydrolase family 1 protein [Medicago truncatula]	2.02235	up		F01.PB18811	Glycosyl hydrolase family 1;; Glycosyl hydrolase family 1;; Glycosyl hydrolase family 1;; Glycosyl hydrolase family 1	Cyanidin 3-O-glucoside 7-O-glucosyltransferase (acyl-glucose) OS=Delphinium grandiflorum GN=AA7GT PE=1 SV=1	glycoside hydrolase family 1 protein [Medicago truncatula]	-1.42056	down
	F01.PB18595	Glycosyl hydrolase family 1;; Glycosyl hydrolase family 1;; Glycosyl hydrolase family 1	Hydroxyisourate hydrolase OS=Glycine max GN=HIUH PE=1 SV=1	glycoside hydrolase family 1 protein [Medicago truncatula]	4.44638	up		F01.PB12124	Glycosyl hydrolase family 14	Beta-amylase 3, chloroplastic OS=Arabidopsis thaliana GN=BAM3 PE=1 SV=3	hypothetical protein TSUD_156950 [Trifolium subterraneum]	-1.52549	down
	F01.PB33979	Glycosyl hydrolase family 1;; Glycosyl hydrolase family 1;; Glycosyl hydrolase family 1	Hydroxyisourate hydrolase OS=Glycine max GN=HIUH PE=1 SV=1	glycoside hydrolase family 1 protein [Medicago truncatula]	2.09309	up		F01.PB12088	Glycosyl hydrolase family 14;; Glycosyl hydrolase family 14	Beta-amylase 3, chloroplastic OS=Arabidopsis thaliana GN=BAM3 PE=1 SV=3	beta-amylase [Medicago truncatula]	-2.38128	down
	F01.PB12124	Glycosyl hydrolase family 14	Beta-amylase 3, chloroplastic OS=Arabidopsis thaliana GN=BAM3 PE=1 SV=3	hypothetical protein TSUD_156950 [Trifolium subterraneum]	-1.2269	down		F01.PB33667	Glycosyl hydrolase family 3 C-terminal domain;; Glycosyl hydrolase family 3 N terminal domain;; Glycosyl hydrolase family 3 N terminal domain	Beta-xylosidase/alpha-L-arabinofuranosidase 2 OS=Medicago sativa subsp. varia GN=Xyl2 PE=2 SV=1	beta-D-glucoside glucohydrolase [Medicago truncatula]	-2.89967	down
	F01.PB20367	Glycosyl hydrolase family 14	Beta-amylase 1, chloroplastic OS=Arabidopsis thaliana GN=BAM1 PE=1 SV=1	hypothetical protein TSUD_295580 [Trifolium subterraneum]	2.87654	up		F01.PB11235	Glycosyl hydrolase family 3 N terminal domain;; Glycosyl hydrolase family 3 C-terminal domain	Beta-D-xylosidase 4 OS=Arabidopsis thaliana GN=BXL4 PE=1 SV=1	hypothetical protein TSUD_327560 [Trifolium subterraneum]	2.96009	up
	F01.PB22171	Glycosyl hydrolase family 14	Beta-amylase 1, chloroplastic OS=Arabidopsis thaliana GN=BAM1 PE=1 SV=1	PREDICTED: beta-amylase 1, chloroplastic [Cicer arietinum]	2.99467	up		F01.PB13630	Glycosyl hydrolase family 3 N terminal domain;; Glycosyl hydrolase family 3 C-terminal domain	Beta-xylosidase/alpha-L-arabinofuranosidase 2 OS=Medicago sativa subsp. varia GN=Xyl2 PE=2 SV=1	glycoside hydrolase family 3 protein [Medicago truncatula]	2.99166	up
	F01.PB23773	Glycosyl hydrolase family 3 C-terminal domain;; Glycosyl hydrolase family 3 N terminal domain;; Fibronectin type III-like domain	Beta-xylosidase/alpha-L-arabinofuranosidase 1 (Fragment) OS=Medicago sativa subsp. varia GN=Xyl1 PE=1 SV=1	beta-xylosidase/alpha-L-arabinofuranosidase-like protein [Medicago truncatula]	-2.54889	down		F01.PB14468	Glycosyl hydrolase family 3 N terminal domain;; Glycosyl hydrolase family 3 C-terminal domain	Beta-D-xylosidase 4 OS=Arabidopsis thaliana GN=BXL4 PE=1 SV=1	beta-D-glucoside glucohydrolase [Medicago truncatula]	-1.31081	down
	F01.PB23284	Glycosyl hydrolase family 3 C-terminal domain;; Glycosyl hydrolase family 3 N terminal domain;; Glycosyl hydrolase family 3 C-terminal domain;; Glycosyl hydrolase family 3 N terminal domain;; Glycosyl hydrolase family 3 N terminal domain	--	hypothetical protein TSUD_406430 [Trifolium subterraneum]	-2.38128	down		F01.PB17330	Glycosyl hydrolase family 3 N terminal domain;; Glycosyl hydrolase family 3 C-terminal domain	Beta-D-xylosidase 4 OS=Arabidopsis thaliana GN=BXL4 PE=1 SV=1	beta-D-glucoside glucohydrolase [Medicago truncatula]	-1.63765	down
	F01.PB14102	Glycosyl hydrolase family 3 N terminal domain;; Glycosyl hydrolase family 3 C-terminal domain	Beta-xylosidase/alpha-L-arabinofuranosidase 2 OS=Medicago sativa subsp. varia GN=Xyl2 PE=2 SV=1	glycoside hydrolase family 3 protein [Medicago truncatula]	-1.42501	down		F01.PB19906	Glycosyl hydrolase family 3 N terminal domain;; Glycosyl hydrolase family 3 C-terminal domain	Probable beta-D-xylosidase 2 OS=Arabidopsis thaliana GN=BXL2 PE=2 SV=1	PREDICTED: lysosomal beta glucosidase-like isoform X1 [Cicer arietinum]	1.11934	up
	F01.PB28888	Glycosyl hydrolase family 3 N terminal domain;; Glycosyl hydrolase family 3 C-terminal domain;; Fibronectin type III-like domain	Beta-xylosidase/alpha-L-arabinofuranosidase 1 (Fragment) OS=Medicago sativa subsp. varia GN=Xyl1 PE=1 SV=1	beta-xylosidase/alpha-L-arabinofuranosidase-like protein [Medicago truncatula]	-2.3741	down		F01.PB22223	Glycosyl hydrolase family 3 N terminal domain;; Glycosyl hydrolase family 3 C-terminal domain	Beta-xylosidase/alpha-L-arabinofuranosidase 2 OS=Medicago sativa subsp. varia GN=Xyl2 PE=2 SV=1	glycoside hydrolase family 3 protein [Medicago truncatula]	-2.13588	down
	F01.PB13966	Glycosyl hydrolases family 32 N-terminal domain;; Glycosyl hydrolases family 32 C terminal	Beta-fructofuranosidase, cell wall isozyme OS=Pisum sativum GN=BFRUCT1 PE=2 SV=1	cell wall invertase II; beta-furanofructosidase [Vicia faba var. minor]	-2.64546	down		F01.PB17659	Glycosyl hydrolase family 3 N terminal domain;; Glycosyl hydrolase family 3 C-terminal domain;; Glycosyl hydrolase family 3 C-terminal domain	Beta-xylosidase/alpha-L-arabinofuranosidase 2 OS=Medicago sativa subsp. varia GN=Xyl2 PE=2 SV=1	beta-D-glucoside glucohydrolase [Medicago truncatula]	-2.81666	down
	F01.PB21011	Glycosyl hydrolases family 32 N-terminal domain;; Glycosyl hydrolases family 32 C terminal	Fructan 6-exohydrolase OS=Beta vulgaris GN=6-FEH PE=1 SV=1	beta-fructofuranosidase cell wall isozyme 6-like protein [Pisum sativum]	-1.07476	down		F01.PB11812	Glycosyl hydrolases family 31	Probable glucan 1,3-alpha-glucosidase OS=Arabidopsis thaliana GN=PSL5 PE=1 SV=1	neutral alpha-glucosidase [Medicago truncatula]	4.35388	up
	F01.PB27466	Glycosyl hydrolases family 32 N-terminal domain;; Glycosyl hydrolases family 32 C terminal;; Domain of unknown function (DUF3357)	Acid beta-fructofuranosidase OS=Vicia faba GN=VCINV PE=2 SV=1	RecName: Full=Acid beta-fructofuranosidase; AltName: Full=Acid invertase; Short=AI; AltName: Full=Acid sucrose hydrolase; AltName: Full=Vacuolar invertase; Flags: Precursor	3.21132	up		F01.PB24571	Glycosyl hydrolases family 31	Alpha-glucosidase OS=Spinacia oleracea PE=1 SV=1	PREDICTED: alpha-glucosidase isoform X1 [Cicer arietinum]	2.40186	up
	F01.PB33774	Glycosyl hydrolases family 32 N-terminal domain;; Glycosyl hydrolases family 32 C terminal;; Domain of unknown function (DUF3357)	Acid beta-fructofuranosidase OS=Vicia faba GN=VCINV PE=2 SV=1	RecName: Full=Acid beta-fructofuranosidase; AltName: Full=Acid invertase; Short=AI; AltName: Full=Acid sucrose hydrolase; AltName: Full=Vacuolar invertase; Flags: Precursor	2.33643	up		F01.PB24956	Glycosyl hydrolases family 31;; Galactose mutarotase-like	Probable glucan 1,3-alpha-glucosidase OS=Arabidopsis thaliana GN=PSL5 PE=1 SV=1	neutral alpha-glucosidase [Medicago truncatula]	1.31438	up
	F01.PB14955	Glycosyl hydrolases family 32 N-terminal domain;; Glycosyl hydrolases family 32 N-terminal domain	Acid beta-fructofuranosidase OS=Vicia faba GN=VCINV PE=2 SV=1	PREDICTED: acid beta-fructofuranosidase-like [Cicer arietinum]	3.53373	up		F01.PB28634	Glycosyl hydrolases family 31;; Galactose mutarotase-like	Probable glucan 1,3-alpha-glucosidase OS=Arabidopsis thaliana GN=PSL5 PE=1 SV=1	neutral alpha-glucosidase [Medicago truncatula]	-1.06865	down
								F01.PB35036	Glycosyl hydrolases family 31;; Galactose mutarotase-like	Probable glucan 1,3-alpha-glucosidase OS=Arabidopsis thaliana GN=PSL5 PE=1 SV=1	PREDICTED: alpha-glucosidase 2 isoform X2 [Glycine max]	-2.85553	down
								F01.PB34885	Glycosyl hydrolases family 31;; Glycosyl hydrolases family 31;; Galactose mutarotase-like	Probable glucan 1,3-alpha-glucosidase OS=Arabidopsis thaliana GN=PSL5 PE=1 SV=1	PREDICTED: alpha-glucosidase 2 isoform X2 [Glycine max]	-2.95989	down
								F01.PB13100	Glycosyl hydrolases family 32 N-terminal domain;; Glycosyl hydrolases family 32 C terminal	Beta-fructofuranosidase, insoluble isoenzyme CWINV1 OS=Arabidopsis thaliana GN=CWINV1 PE=1 SV=1	PREDICTED: beta-fructofuranosidase, insoluble isoenzyme CWINV3-like [Cicer arietinum]	-6.4238	down
								F01.PB18934	Glycosyl hydrolases family 32 N-terminal domain;; Glycosyl hydrolases family 32 C terminal	Fructan 6-exohydrolase OS=Beta vulgaris GN=6-FEH PE=1 SV=1	beta-fructofuranosidase cell wall isozyme 6-like protein [Pisum sativum]	-11.335	down
Glycosyl transferase family	F01.PB15994	Glycosyl transferase family 8	Probable galacturonosyltransferase 4 OS=Arabidopsis thaliana GN=GAUT4 PE=2 SV=1	CAZy family GT8 glycosyltransferase [Medicago truncatula]	-1.2583	down		F01.PB20485	Glycosyl transferase family 8	Probable galacturonosyltransferase 14 OS=Arabidopsis thaliana GN=GAUT14 PE=2 SV=1	CAZy family GT8 glycosyltransferase [Medicago truncatula]	-1.28417	down
	F01.PB16671	Glycosyl transferase family 8	Probable galacturonosyltransferase 9 OS=Arabidopsis thaliana GN=GAUT9 PE=2 SV=1	glycosyltransferase Quasimodo protein, putative [Medicago truncatula]	-1.38446	down		F01.PB27027	Glycosyl transferase family 8	Probable galacturonosyltransferase 7 OS=Arabidopsis thaliana GN=GAUT7 PE=1 SV=2	hypothetical protein TSUD_160300 [Trifolium subterraneum]	-8.97537	down
	F01.PB17621	Glycosyl transferase family 8	Probable galacturonosyltransferase 4 OS=Arabidopsis thaliana GN=GAUT4 PE=2 SV=1	CAZy family GT8 glycosyltransferase [Medicago truncatula]	-3.31779	down		F01.PB25920	Glycosyltransferase family 20;; Trehalose-phosphatase;; haloacid dehalogenase-like hydrolase	Probable alpha,alpha-trehalose-phosphate synthase [UDP-forming] 9 OS=Arabidopsis thaliana GN=TPS9 PE=2 SV=1	PREDICTED: probable alpha,alpha-trehalose-phosphate synthase [UDP-forming] 9 [Cicer arietinum]	3.90358	up
	F01.PB20485	Glycosyl transferase family 8	Probable galacturonosyltransferase 14 OS=Arabidopsis thaliana GN=GAUT14 PE=2 SV=1	CAZy family GT8 glycosyltransferase [Medicago truncatula]	-1.21625	down		F01.PB28103	Glycosyltransferase family 20;; Trehalose-phosphatase;; haloacid dehalogenase-like hydrolase	Probable alpha,alpha-trehalose-phosphate synthase [UDP-forming] 11 OS=Arabidopsis thaliana GN=TPS11 PE=2 SV=1	PREDICTED: probable alpha,alpha-trehalose-phosphate synthase [UDP-forming] 11 [Cicer arietinum]	-2.3675	down
	F01.PB22182	Glycosyl transferase family 8	Galacturonosyltransferase 8 OS=Arabidopsis thaliana GN=GAUT8 PE=1 SV=1	hypothetical protein TSUD_175130 [Trifolium subterraneum]	-1.89464	down		F01.PB17228	Glycosyltransferase family 20;; Trehalose-phosphatase;; Trehalose-phosphatase	Alpha,alpha-trehalose-phosphate synthase [UDP-forming] 6 OS=Arabidopsis thaliana GN=TPS6 PE=1 SV=2	PREDICTED: alpha,alpha-trehalose-phosphate synthase [UDP-forming] 6 [Cicer arietinum]	2.45214	up
	F01.PB35674	Glycosyl transferases group 1;; Glycosyl transferase 4-like domain;; Sucrose synthase;; Sucrose-6F-phosphate phosphohydrolase	Probable sucrose-phosphate synthase 3 OS=Arabidopsis thaliana GN=SPS3 PE=2 SV=1	sucrose-phosphate synthase family protein [Medicago truncatula]	-1.51892	down		F01.PB28816	Glycosyltransferase family 20;; Trehalose-phosphatase;; Trehalose-phosphatase;; Trehalose-phosphatase	Probable alpha,alpha-trehalose-phosphate synthase [UDP-forming] 11 OS=Arabidopsis thaliana GN=TPS11 PE=2 SV=1	PREDICTED: probable alpha,alpha-trehalose-phosphate synthase [UDP-forming] 11 [Cicer arietinum]	-1.40389	down
	F01.PB37852	Glycosyl transferases group 1;; Glycosyl transferases group 1;; Sucrose synthase;; Sucrose synthase;; Sucrose synthase	Sucrose synthase 2 OS=Pisum sativum GN=SUS2 PE=2 SV=1	RecName: Full=Sucrose synthase 2; AltName: Full=Sucrose-UDP glucosyltransferase 2	2.92109	up		F01.PB4414	Glycosyl transferases group 1;; Glycosyl transferases group 1	Sucrose synthase OS=Vicia faba GN=SUCS PE=2 SV=1	RecName: Full=Sucrose synthase; AltName: Full=Sucrose-UDP glucosyltransferase	1.43092	up
	F01.PB37814	Glycosyl transferases group 1;; Sucrose-6F-phosphate phosphohydrolase;; Glycosyl transferase 4-like domain;; Glycosyl transferases group 1;; Sucrose synthase	Probable sucrose-phosphate synthase 3 OS=Arabidopsis thaliana GN=SPS3 PE=2 SV=1	sucrose-phosphate synthase family protein [Medicago truncatula]	-1.09814	down		F01.PB37852	Glycosyl transferases group 1;; Glycosyl transferases group 1;; Sucrose synthase;; Sucrose synthase;; Sucrose synthase	Sucrose synthase 2 OS=Pisum sativum GN=SUS2 PE=2 SV=1	RecName: Full=Sucrose synthase 2; AltName: Full=Sucrose-UDP glucosyltransferase 2	2.29492	up
	F01.PB18913	Glycosyltransferase family 20;; Trehalose-phosphatase;; haloacid dehalogenase-like hydrolase	Probable alpha,alpha-trehalose-phosphate synthase [UDP-forming] 11 OS=Arabidopsis thaliana GN=TPS11 PE=2 SV=1	PREDICTED: probable alpha,alpha-trehalose-phosphate synthase [UDP-forming] 11 [Cicer arietinum]	3.03781	up		F01.PB30103	Glycosyl transferases group 1;; Sucrose-6F-phosphate phosphohydrolase;; Glycosyl transferases group 1;; Glycosyl transferase 4-like domain;; Sucrose synthase	Probable sucrose-phosphate synthase OS=Vicia faba GN=SPS PE=2 SV=1	RecName: Full=Probable sucrose-phosphate synthase; AltName: Full=UDP-glucose-fructose-phosphate glucosyltransferase	1.45296	up
	F01.PB27337	Glycosyltransferase family 20;; Trehalose-phosphatase;; haloacid dehalogenase-like hydrolase	Alpha,alpha-trehalose-phosphate synthase [UDP-forming] 6 OS=Arabidopsis thaliana GN=TPS6 PE=1 SV=2	trehalose-6-phosphate synthase domain protein [Medicago truncatula]	2.49391	up
	F01.PB27520	Glycosyltransferase family 20;; Trehalose-phosphatase;; haloacid dehalogenase-like hydrolase	Alpha,alpha-trehalose-phosphate synthase [UDP-forming] 6 OS=Arabidopsis thaliana GN=TPS6 PE=1 SV=2	trehalose-6-phosphate synthase domain protein [Medicago truncatula]	1.15831	up
	F01.PB28103	Glycosyltransferase family 20;; Trehalose-phosphatase;; haloacid dehalogenase-like hydrolase	Probable alpha,alpha-trehalose-phosphate synthase [UDP-forming] 11 OS=Arabidopsis thaliana GN=TPS11 PE=2 SV=1	PREDICTED: probable alpha,alpha-trehalose-phosphate synthase [UDP-forming] 11 [Cicer arietinum]	2.13634	up
	F01.PB17228	Glycosyltransferase family 20;; Trehalose-phosphatase;; Trehalose-phosphatase	Alpha,alpha-trehalose-phosphate synthase [UDP-forming] 6 OS=Arabidopsis thaliana GN=TPS6 PE=1 SV=2	PREDICTED: alpha,alpha-trehalose-phosphate synthase [UDP-forming] 6 [Cicer arietinum]	10.3736	up
	F01.PB28816	Glycosyltransferase family 20;; Trehalose-phosphatase;; Trehalose-phosphatase;; Trehalose-phosphatase	Probable alpha,alpha-trehalose-phosphate synthase [UDP-forming] 11 OS=Arabidopsis thaliana GN=TPS11 PE=2 SV=1	PREDICTED: probable alpha,alpha-trehalose-phosphate synthase [UDP-forming] 11 [Cicer arietinum]	2.9496	up
Sucrose synthase	F01.PB16044	Sucrose synthase;; Glycosyl transferases group 1	Sucrose synthase 2 OS=Pisum sativum GN=SUS2 PE=2 SV=1	RecName: Full=Sucrose synthase 2; AltName: Full=Sucrose-UDP glucosyltransferase 2	1.63408	up		F01.PB16128	Sucrose synthase;; Glycosyl transferases group 1	Sucrose synthase 2 OS=Pisum sativum GN=SUS2 PE=2 SV=1	RecName: Full=Sucrose synthase 2; AltName: Full=Sucrose-UDP glucosyltransferase 2	3.09022	up
	F01.PB16128	Sucrose synthase;; Glycosyl transferases group 1	Sucrose synthase 2 OS=Pisum sativum GN=SUS2 PE=2 SV=1	RecName: Full=Sucrose synthase 2; AltName: Full=Sucrose-UDP glucosyltransferase 2	3.72903	up		F01.PB29756	Sucrose synthase;; Glycosyl transferases group 1;; Glycosyl transferases group 1	Sucrose synthase OS=Glycine max GN=SS PE=1 SV=2	sucrose synthase isoform 3 [Pisum sativum]	2.76678	up
	F01.PB22167	Sucrose synthase;; Glycosyl transferases group 1;; Glycosyl transferases group 1	Sucrose synthase OS=Vicia faba GN=SUCS PE=2 SV=1	RecName: Full=Sucrose synthase; AltName: Full=Sucrose-UDP glucosyltransferase	-1.24199	down		F01.PB35702	Sucrose synthase;; Glycosyl transferases group 1;; Glycosyl transferases group 1	Sucrose synthase 2 OS=Pisum sativum GN=SUS2 PE=2 SV=1	RecName: Full=Sucrose synthase 2; AltName: Full=Sucrose-UDP glucosyltransferase 2	2.58542	up
	F01.PB35702	Sucrose synthase;; Glycosyl transferases group 1;; Glycosyl transferases group 1	Sucrose synthase 2 OS=Pisum sativum GN=SUS2 PE=2 SV=1	RecName: Full=Sucrose synthase 2; AltName: Full=Sucrose-UDP glucosyltransferase 2	3.60733	up		F01.PB9093	Sucrose synthase;; Glycosyl transferases group 1;; Glycosyl transferases group 1	Sucrose synthase OS=Vicia faba GN=SUCS PE=2 SV=1	RecName: Full=Sucrose synthase; AltName: Full=Sucrose-UDP glucosyltransferase	1.27957	up
	F01.PB22947	Sucrose synthase;; Glycosyl transferases group 1;; Glycosyl transferases group 1;; Sucrose synthase	Sucrose synthase 2 OS=Pisum sativum GN=SUS2 PE=2 SV=1	RecName: Full=Sucrose synthase 2; AltName: Full=Sucrose-UDP glucosyltransferase 2	2.88738	up		F01.PB34615	Sucrose synthase;; Glycosyl transferases group 1;; Glycosyl transferases group 1;; Sucrose synthase	Sucrose synthase OS=Glycine max GN=SS PE=1 SV=2	sucrose synthase isoform 3 [Pisum sativum]	2.47488	up
	F01.PB34879	Sucrose synthase;; Glycosyl transferases group 1;; Glycosyl transferases group 1;; Sucrose synthase;; Sucrose synthase	Sucrose synthase 2 OS=Pisum sativum GN=SUS2 PE=2 SV=1	RecName: Full=Sucrose synthase 2; AltName: Full=Sucrose-UDP glucosyltransferase 2	10.737	up		F01.PB34879	Sucrose synthase;; Glycosyl transferases group 1;; Glycosyl transferases group 1;; Sucrose synthase;; Sucrose synthase	Sucrose synthase 2 OS=Pisum sativum GN=SUS2 PE=2 SV=1	RecName: Full=Sucrose synthase 2; AltName: Full=Sucrose-UDP glucosyltransferase 2	9.47843	up
	F01.PB14912	Sucrose synthase;; Glycosyl transferases group 1;; Glycosyl transferases group 1;; Sucrose synthase;; Sucrose synthase;; Sucrose synthase;; Sucrose synthase	Sucrose synthase OS=Glycine max GN=SS PE=1 SV=2	sucrose synthase isoform 3 [Pisum sativum]	2.56058	up		F01.PB14912	Sucrose synthase;; Glycosyl transferases group 1;; Glycosyl transferases group 1;; Sucrose synthase;; Sucrose synthase;; Sucrose synthase;; Sucrose synthase	Sucrose synthase OS=Glycine max GN=SS PE=1 SV=2	sucrose synthase isoform 3 [Pisum sativum]	3.118	up
	F01.PB25450	Sucrose synthase;; Glycosyl transferases group 1;; Sucrose synthase;; Sucrose synthase	Sucrose synthase 2 OS=Pisum sativum GN=SUS2 PE=2 SV=1	RecName: Full=Sucrose synthase 2; AltName: Full=Sucrose-UDP glucosyltransferase 2	3.23319	up		F01.PB25450	Sucrose synthase;; Glycosyl transferases group 1;; Sucrose synthase;; Sucrose synthase	Sucrose synthase 2 OS=Pisum sativum GN=SUS2 PE=2 SV=1	RecName: Full=Sucrose synthase 2; AltName: Full=Sucrose-UDP glucosyltransferase 2	2.1772	up
	F01.PB26611	Sucrose synthase;; Glycosyl transferases group 1;; Sucrose synthase;; Sucrose synthase	Sucrose synthase 2 OS=Pisum sativum GN=SUS2 PE=2 SV=1	RecName: Full=Sucrose synthase 2; AltName: Full=Sucrose-UDP glucosyltransferase 2	3.82067	up		F01.PB26611	Sucrose synthase;; Glycosyl transferases group 1;; Sucrose synthase;; Sucrose synthase	Sucrose synthase 2 OS=Pisum sativum GN=SUS2 PE=2 SV=1	RecName: Full=Sucrose synthase 2; AltName: Full=Sucrose-UDP glucosyltransferase 2	2.87565	up
Pectinesterase	F01.PB10454	Pectinesterase;; Plant invertase/pectin methylesterase inhibitor	Pectinesterase/pectinesterase inhibitor PPE8B OS=Prunus persica PE=2 SV=1	pectinesterase/pectinesterase inhibitor [Medicago truncatula]	-2.0563	down		F01.PB12639	Pectinesterase;; Plant invertase/pectin methylesterase inhibitor	Probable pectinesterase/pectinesterase inhibitor 47 OS=Arabidopsis thaliana GN=PME47 PE=2 SV=1	hypothetical protein TSUD_365020 [Trifolium subterraneum]	-1.27619	down
	F01.PB11093	Pectinesterase;; Plant invertase/pectin methylesterase inhibitor	Pectinesterase 2 OS=Citrus sinensis GN=PECS-2.1 PE=2 SV=1	pectinesterase/pectinesterase inhibitor [Medicago truncatula]	-1.59694	down		F01.PB14084	Pectinesterase;; Plant invertase/pectin methylesterase inhibitor	Probable pectinesterase/pectinesterase inhibitor 47 OS=Arabidopsis thaliana GN=PME47 PE=2 SV=1	pectinesterase/pectinesterase inhibitor [Medicago truncatula]	-2.69777	down
	F01.PB12142	Pectinesterase;; Plant invertase/pectin methylesterase inhibitor	Pectinesterase 2 OS=Citrus sinensis GN=PECS-2.1 PE=2 SV=1	pectinesterase/pectinesterase inhibitor [Medicago truncatula]	-3.92172	down		F01.PB33288	Pectinesterase;; Plant invertase/pectin methylesterase inhibitor	Probable pectinesterase/pectinesterase inhibitor 41 OS=Arabidopsis thaliana GN=PME41 PE=2 SV=2	hypothetical protein TSUD_342350 [Trifolium subterraneum]	-2.87174	down
	F01.PB14084	Pectinesterase;; Plant invertase/pectin methylesterase inhibitor	Probable pectinesterase/pectinesterase inhibitor 47 OS=Arabidopsis thaliana GN=PME47 PE=2 SV=1	pectinesterase/pectinesterase inhibitor [Medicago truncatula]	-6.21016	down		F01.PB37823	Plant invertase/pectin methylesterase inhibitor;; Pectinesterase	Probable pectinesterase/pectinesterase inhibitor 25 OS=Arabidopsis thaliana GN=PME25 PE=2 SV=1	pectinesterase/pectinesterase inhibitor [Medicago truncatula]	-2.72966	down
	F01.PB14578	Pectinesterase;; Plant invertase/pectin methylesterase inhibitor	Pectinesterase 2.1 OS=Solanum lycopersicum GN=PME2.1 PE=2 SV=2	pectin methylesterase [Pisum sativum]	-1.06041	down		F01.PB12084	Plant invertase/pectin methylesterase inhibitor;; Pectinesterase;; Pectinesterase	Probable pectinesterase/pectinesterase inhibitor 41 OS=Arabidopsis thaliana GN=PME41 PE=2 SV=2	pectinesterase/pectinesterase inhibitor [Medicago truncatula]	-2.13646	down
	F01.PB17520	Pectinesterase;; Plant invertase/pectin methylesterase inhibitor	Probable pectinesterase/pectinesterase inhibitor 40 OS=Arabidopsis thaliana GN=PME40 PE=2 SV=1	pectinesterase/pectinesterase inhibitor [Medicago truncatula]	-1.26497	down
	F01.PB18904	Pectinesterase;; Plant invertase/pectin methylesterase inhibitor	Pectinesterase 3 OS=Phaseolus vulgaris GN=MPE3 PE=2 SV=1	PREDICTED: pectinesterase 3 [Cicer arietinum]	-1.58694	down
	F01.PB20539	Pectinesterase;; Plant invertase/pectin methylesterase inhibitor	Probable pectinesterase/pectinesterase inhibitor 47 OS=Arabidopsis thaliana GN=PME47 PE=2 SV=1	pectinesterase/pectinesterase inhibitor [Medicago truncatula]	-5.46745	down
	F01.PB20570	Pectinesterase;; Plant invertase/pectin methylesterase inhibitor	Pectinesterase 3 OS=Citrus sinensis PE=1 SV=1	pectinesterase/pectinesterase inhibitor [Medicago truncatula]	-2.5127	down
	F01.PB13539	Pectinesterase;; Plant invertase/pectin methylesterase inhibitor;; Pectinesterase	Probable pectinesterase/pectinesterase inhibitor 6 OS=Arabidopsis thaliana GN=PME6 PE=2 SV=1	pectinesterase/pectinesterase inhibitor [Medicago truncatula]	-5.57754	down
	F01.PB37823	Plant invertase/pectin methylesterase inhibitor;; Pectinesterase	Probable pectinesterase/pectinesterase inhibitor 25 OS=Arabidopsis thaliana GN=PME25 PE=2 SV=1	pectinesterase/pectinesterase inhibitor [Medicago truncatula]	-5.34582	down
	F01.PB33168	Plant invertase/pectin methylesterase inhibitor;; Pectinesterase;; Pectinesterase	Pectinesterase 2 OS=Citrus sinensis GN=PECS-2.1 PE=2 SV=1	pectinesterase [Medicago truncatula]	-5.0694	down
Alpha amylase	F01.PB29835	Alpha amylase, catalytic domain;; Alpha-amylase C-terminal beta-sheet domain	Alpha-amylase 3, chloroplastic OS=Arabidopsis thaliana GN=AMY3 PE=1 SV=1	hypothetical protein TSUD_170730 [Trifolium subterraneum]	1.74264	up		F01.PB29835	Alpha amylase, catalytic domain;; Alpha-amylase C-terminal beta-sheet domain	Alpha-amylase 3, chloroplastic OS=Arabidopsis thaliana GN=AMY3 PE=1 SV=1	hypothetical protein TSUD_170730 [Trifolium subterraneum]	1.0594	up
	F01.PB6972	Alpha amylase, catalytic domain;; Alpha-amylase C-terminal beta-sheet domain	Probable alpha-amylase 2 OS=Arabidopsis thaliana GN=AMY2 PE=2 SV=1	PREDICTED: probable alpha-amylase 2 isoform X4 [Cicer arietinum]	1.99556	up		F01.PB6972	Alpha amylase, catalytic domain;; Alpha-amylase C-terminal beta-sheet domain	Probable alpha-amylase 2 OS=Arabidopsis thaliana GN=AMY2 PE=2 SV=1	PREDICTED: probable alpha-amylase 2 isoform X4 [Cicer arietinum]	1.6986	up
	F01.PB27147	Alpha amylase, catalytic domain;; Carbohydrate-binding module 48 (Isoamylase N-terminal domain);; Alpha amylase, C-terminal all-beta domain	1,4-alpha-glucan-branching enzyme 1, chloroplastic/amyloplastic OS=Pisum sativum GN=SBEI PE=1 SV=1	RecName: Full=1,4-alpha-glucan-branching enzyme 1, chloroplastic/amyloplastic; AltName: Full=Starch branching enzyme I; Flags: Precursor	-1.84624	down		F01.PB25707	Alpha amylase, C-terminal all-beta domain;; Carbohydrate-binding module 48 (Isoamylase N-terminal domain);; Alpha amylase, catalytic domain	1,4-alpha-glucan-branching enzyme 1, chloroplastic/amyloplastic (Fragment) OS=Pisum sativum GN=SBEII PE=1 SV=1	starch branching protein I [Lens culinaris]	1.70996	up
								F01.PB29017	Alpha amylase, C-terminal all-beta domain;; Carbohydrate-binding module 48 (Isoamylase N-terminal domain);; Alpha amylase, catalytic domain	1,4-alpha-glucan-branching enzyme 1, chloroplastic/amyloplastic (Fragment) OS=Pisum sativum GN=SBEII PE=1 SV=1	starch branching protein I [Lens culinaris]	1.04667	up
Carbohydrate phosphorylase	F01.PB19498	Carbohydrate phosphorylase	Alpha-1,4 glucan phosphorylase L-1 isozyme, chloroplastic/amyloplastic OS=Solanum tuberosum PE=1 SV=2	glycogen/starch/alpha-glucan phosphorylase family protein [Medicago truncatula]	3.27176	up		F01.PB22335	Carbohydrate phosphorylase	Alpha-1,4 glucan phosphorylase L-2 isozyme, chloroplastic/amyloplastic OS=Solanum tuberosum GN=STP-1 PE=1 SV=1	glycogen/starch/alpha-glucan phosphorylase family protein [Medicago truncatula]	-1.15331	down
	F01.PB22335	Carbohydrate phosphorylase	Alpha-1,4 glucan phosphorylase L-2 isozyme, chloroplastic/amyloplastic OS=Solanum tuberosum GN=STP-1 PE=1 SV=1	glycogen/starch/alpha-glucan phosphorylase family protein [Medicago truncatula]	-2.22177	down		F01.PB25648	Carbohydrate phosphorylase	Alpha-1,4 glucan phosphorylase L-2 isozyme, chloroplastic/amyloplastic OS=Solanum tuberosum GN=STP-1 PE=1 SV=1	glycogen/starch/alpha-glucan phosphorylase family protein [Medicago truncatula]	-1.90816	down
	F01.PB28134	Carbohydrate phosphorylase;; Carbohydrate phosphorylase	Alpha-1,4 glucan phosphorylase L-1 isozyme, chloroplastic/amyloplastic OS=Solanum tuberosum PE=1 SV=2	glycogen/starch/alpha-glucan phosphorylase family protein [Medicago truncatula]	-2.90851	down
NAD dependent family	F01.PB12990	NAD dependent epimerase/dehydratase family;; 3-beta hydroxysteroid dehydrogenase/isomerase family;; RmlD substrate binding domain;; Male sterility protein;; Polysaccharide biosynthesis protein;; short chain dehydrogenase	UDP-glucuronate 4-epimerase 6 OS=Arabidopsis thaliana GN=GAE6 PE=1 SV=1	UDP-D-glucuronate 4-epimerase [Medicago truncatula]	-2.60459	down		F01.PB12990	NAD dependent epimerase/dehydratase family;; 3-beta hydroxysteroid dehydrogenase/isomerase family;; RmlD substrate binding domain;; Male sterility protein;; Polysaccharide biosynthesis protein;; short chain dehydrogenase	UDP-glucuronate 4-epimerase 6 OS=Arabidopsis thaliana GN=GAE6 PE=1 SV=1	UDP-D-glucuronate 4-epimerase [Medicago truncatula]	-1.4067	down
								F01.PB12121	NAD dependent epimerase/dehydratase family;; 3-beta hydroxysteroid dehydrogenase/isomerase family;; RmlD substrate binding domain;; Polysaccharide biosynthesis protein;; Male sterility protein;; NADH(P)-binding;; short chain dehydrogenase	UDP-glucuronate 4-epimerase 1 OS=Arabidopsis thaliana GN=GAE1 PE=1 SV=1	hypothetical protein TSUD_200930 [Trifolium subterraneum]	1.37187	up
PREDICTED	F01.PB24595	--	Probable trehalose-phosphate phosphatase D OS=Arabidopsis thaliana GN=TPPD PE=2 SV=1	PREDICTED: probable trehalose-phosphate phosphatase C isoform X2 [Cicer arietinum]	1.98175	up		F01.PB24595	--	Probable trehalose-phosphate phosphatase D OS=Arabidopsis thaliana GN=TPPD PE=2 SV=1	PREDICTED: probable trehalose-phosphate phosphatase C isoform X2 [Cicer arietinum]	3.23146	up
	F01.PB33641	--	Probable alpha-amylase 2 OS=Arabidopsis thaliana GN=AMY2 PE=2 SV=1	PREDICTED: probable alpha-amylase 2 isoform X4 [Beta vulgaris subsp. vulgaris]	1.7552	up		F01.PB33641	--	Probable alpha-amylase 2 OS=Arabidopsis thaliana GN=AMY2 PE=2 SV=1	PREDICTED: probable alpha-amylase 2 isoform X4 [Beta vulgaris subsp. vulgaris]	1.59155	up
Phosphoglucose isomerase	F01.PB8630	Phosphoglucose isomerase	Glucose-6-phosphate isomerase 1, chloroplastic OS=Arabidopsis thaliana GN=PGI1 PE=1 SV=1	glucose-6-phosphate isomerase [Medicago truncatula]	13.0032	up		F01.PB22232	Phosphoglucose isomerase	Glucose-6-phosphate isomerase, cytosolic 1 OS=Clarkia concinna GN=PGIC1 PE=3 SV=1	hypothetical protein TSUD_279010 [Trifolium subterraneum]	1.62493	up
								F01.PB572	Phosphoglucose isomerase	Glucose-6-phosphate isomerase 1, chloroplastic OS=Arabidopsis thaliana GN=PGI1 PE=1 SV=1	glucose-6-phosphate isomerase [Medicago truncatula]	1.25368	up
Nucleotidyl transferase	F01.PB14783	Nucleotidyl transferase	Glucose-1-phosphate adenylyltransferase small subunit 2, chloroplastic OS=Vicia faba GN=AGPP PE=2 SV=1	ADP-glucose pyrophosphorylase [Pisum sativum]	-1.04941	down		F01.PB14783	Nucleotidyl transferase	Glucose-1-phosphate adenylyltransferase small subunit 2, chloroplastic OS=Vicia faba GN=AGPP PE=2 SV=1	ADP-glucose pyrophosphorylase [Pisum sativum]	-1.52449	down
	F01.PB19041	Nucleotidyl transferase	Glucose-1-phosphate adenylyltransferase large subunit 1, chloroplastic OS=Arabidopsis thaliana GN=ADG2 PE=1 SV=3	glucose-1-phosphate adenylyltransferase family protein [Medicago truncatula]	-1.89051	down
Trehalose-phosphatase	F01.PB31857	Trehalose-phosphatase	Probable trehalose-phosphate phosphatase I OS=Arabidopsis thaliana GN=TPPI PE=3 SV=1	trehalose-phosphate phosphatase [Medicago truncatula]	1.00976	up
	F01.PB9466	Trehalose-phosphatase	Trehalose-phosphate phosphatase A OS=Arabidopsis thaliana GN=TPPA PE=1 SV=1	hypothetical protein TSUD_269920 [Trifolium subterraneum]	-2.35884	down
Others	F01.PB20518	Hexokinase;; Hexokinase	Hexokinase-3 OS=Arabidopsis thaliana GN=At1g50460 PE=1 SV=1	hypothetical protein TSUD_229830 [Trifolium subterraneum]	-1.10976	down		F01.PB16675	Hexokinase;; Hexokinase	Hexokinase-1 OS=Spinacia oleracea GN=HXK1 PE=2 SV=1	hexokinase [Medicago truncatula]	1.29471	up
	F01.PB10269	Pectinesterase	Pectinesterase/pectinesterase inhibitor PPE8B OS=Prunus persica PE=2 SV=1	pectinesterase/pectinesterase inhibitor [Medicago truncatula]	-3.72079	down		F01.PB11416	Pectinesterase	Pectinesterase 2 OS=Citrus sinensis GN=PECS-2.1 PE=2 SV=1	hypothetical protein TSUD_266030 [Trifolium subterraneum]	2.59417	up
	F01.PB17772	Phosphoglucomutase/phosphomannomutase, alpha/beta/alpha domain I;; Phosphoglucomutase/phosphomannomutase, alpha/beta/alpha domain III;; Phosphoglucomutase/phosphomannomutase, alpha/beta/alpha domain II;; Phosphoglucomutase/phosphomannomutase, C-terminal domain	Phosphoglucomutase, cytoplasmic OS=Pisum sativum GN=PGM1 PE=2 SV=1	RecName: Full=Phosphoglucomutase, cytoplasmic; Short=PGM; AltName: Full=Glucose phosphomutase	-1.15081	down		F01.PB13396	pfkB family carbohydrate kinase	Probable fructokinase-7 OS=Arabidopsis thaliana GN=At5g51830 PE=1 SV=1	PREDICTED: probable fructokinase-7 isoform X2 [Cicer arietinum]	1.08289	up
	F01.PB15957	Trehalase	Trehalase OS=Arabidopsis thaliana GN=TRE1 PE=2 SV=1	trehalase [Medicago truncatula]	-1.30469	down		F01.PB18123	Phosphoglucomutase/phosphomannomutase, alpha/beta/alpha domain I;; Phosphoglucomutase/phosphomannomutase, alpha/beta/alpha domain III;; Phosphoglucomutase/phosphomannomutase, alpha/beta/alpha domain II;; Phosphoglucomutase/phosphomannomutase, C-terminal domain	Phosphoglucomutase, cytoplasmic OS=Pisum sativum GN=PGM1 PE=2 SV=1	RecName: Full=Phosphoglucomutase, cytoplasmic; Short=PGM; AltName: Full=Glucose phosphomutase	1.54442	up
	F01.PB12903	UDP-glucose/GDP-mannose dehydrogenase family, NAD binding domain;; UDP-glucose/GDP-mannose dehydrogenase family, UDP binding domain;; UDP-glucose/GDP-mannose dehydrogenase family, central domain	UDP-glucose 6-dehydrogenase 4 OS=Oryza sativa subsp. japonica GN=UGD4 PE=2 SV=1	hypothetical protein TSUD_409400 [Trifolium subterraneum]	-1.10455	down		F01.PB18972	Trehalose-phosphatase	Probable trehalose-phosphate phosphatase G OS=Arabidopsis thaliana GN=TPPG PE=2 SV=1	trehalose-phosphate phosphatase [Medicago truncatula]	-2.76371	down
	F01.PB22542	--	Probable fructokinase-7 OS=Arabidopsis thaliana GN=At5g51830 PE=1 SV=1	pfkB family carbohydrate kinase [Medicago truncatula]	2.83339	up

## Sheet: Table S5c
Table S5c. DEGs involved in the “Arginine and proline metabolism” pathway under drought stress.
		leaf						Root
Functional classification	Gene_id	Pfam annotation	Swissprot annotation	nr annotation	Log2FC	Regulated		Gene_id	Pfam annotation	Swissprot annotation	nr annotation	Log2FC	Regulated
Aldehyde dehydrogenase family	F01.PB11933	Aldehyde dehydrogenase family	Aldehyde dehydrogenase family 7 member A1 OS=Pisum sativum PE=1 SV=3	RecName: Full=Aldehyde dehydrogenase family 7 member A1; AltName: Full=Antiquitin-1; AltName: Full=Turgor-responsive protein 26G	2.17742	up		F01.PB15323	Aldehyde dehydrogenase family	Aldehyde dehydrogenase family 2 member B7, mitochondrial OS=Arabidopsis thaliana GN=ALDH2B7 PE=2 SV=2	NAD-dependent aldehyde dehydrogenase family protein [Medicago truncatula]	-2.84011	down
	F01.PB16848	Aldehyde dehydrogenase family	Delta-1-pyrroline-5-carboxylate synthase OS=Mesembryanthemum crystallinum GN=P5CS PE=2 SV=1	delta-1-pyrroline-5-carboxylate synthetase [Medicago truncatula]	11.1984	up		F01.PB15856	Aldehyde dehydrogenase family	Delta-1-pyrroline-5-carboxylate synthase OS=Actinidia deliciosa PE=2 SV=1	PREDICTED: delta-1-pyrroline-5-carboxylate synthase-like isoform X1 [Cicer arietinum]	7.54096	up
	F01.PB19669	Aldehyde dehydrogenase family	Aldehyde dehydrogenase family 7 member A1 OS=Pisum sativum PE=1 SV=3	RecName: Full=Aldehyde dehydrogenase family 7 member A1; AltName: Full=Antiquitin-1; AltName: Full=Turgor-responsive protein 26G	3.43816	up		F01.PB33234	Aldehyde dehydrogenase family	Delta-1-pyrroline-5-carboxylate dehydrogenase 12A1, mitochondrial OS=Arabidopsis thaliana GN=ALDH12A1 PE=2 SV=1	hypothetical protein TSUD_91030 [Trifolium subterraneum]	4.10183	up
	F01.PB24830	Aldehyde dehydrogenase family	Probable aldehyde dehydrogenase OS=Linum usitatissimum GN=FIS1 PE=2 SV=1	delta-1-pyrroline-5-carboxylate dehydrogenase [Medicago truncatula]	5.74964	up		F01.PB6054	Aldehyde dehydrogenase family	Aldehyde dehydrogenase family 3 member H1 OS=Arabidopsis thaliana GN=ALDH3H1 PE=1 SV=2	NAD-dependent aldehyde dehydrogenase family protein [Medicago truncatula]	-1.73678	down
	F01.PB33060	Aldehyde dehydrogenase family	Aldehyde dehydrogenase family 7 member A1 OS=Pisum sativum PE=1 SV=3	RecName: Full=Aldehyde dehydrogenase family 7 member A1; AltName: Full=Antiquitin-1; AltName: Full=Turgor-responsive protein 26G	10.3916	up		F01.PB9121	Aldehyde dehydrogenase family;; Acyl-CoA reductase (LuxC)	Aldehyde dehydrogenase family 3 member H1 OS=Arabidopsis thaliana GN=ALDH3H1 PE=1 SV=2	NAD-dependent aldehyde dehydrogenase family protein [Medicago truncatula]	-1.74703	down
	F01.PB33234	Aldehyde dehydrogenase family	Delta-1-pyrroline-5-carboxylate dehydrogenase 12A1, mitochondrial OS=Arabidopsis thaliana GN=ALDH12A1 PE=2 SV=1	hypothetical protein TSUD_91030 [Trifolium subterraneum]	4.98562	up		F01.PB13370	Aldehyde dehydrogenase family;; Amino acid kinase family	Delta-1-pyrroline-5-carboxylate synthase OS=Mesembryanthemum crystallinum GN=P5CS PE=2 SV=1	PREDICTED: delta-1-pyrroline-5-carboxylate synthase-like isoform X1 [Cicer arietinum]	6.37688	up
	F01.PB33966	Aldehyde dehydrogenase family	Probable aldehyde dehydrogenase OS=Linum usitatissimum GN=FIS1 PE=2 SV=1	hypothetical protein TSUD_91030 [Trifolium subterraneum]	4.81351	up
	F01.PB6054	Aldehyde dehydrogenase family	Aldehyde dehydrogenase family 3 member H1 OS=Arabidopsis thaliana GN=ALDH3H1 PE=1 SV=2	NAD-dependent aldehyde dehydrogenase family protein [Medicago truncatula]	2.10725	up
	F01.PB15868	Aldehyde dehydrogenase family;; Aldehyde dehydrogenase family	Aldehyde dehydrogenase family 7 member A1 OS=Pisum sativum PE=1 SV=3	RecName: Full=Aldehyde dehydrogenase family 7 member A1; AltName: Full=Antiquitin-1; AltName: Full=Turgor-responsive protein 26G	3.95999	up
	F01.PB13370	Aldehyde dehydrogenase family;; Amino acid kinase family	Delta-1-pyrroline-5-carboxylate synthase OS=Mesembryanthemum crystallinum GN=P5CS PE=2 SV=1	PREDICTED: delta-1-pyrroline-5-carboxylate synthase-like isoform X1 [Cicer arietinum]	8.28529	up
Amino acid kinase family	F01.PB17947	Amino acid kinase family	Delta-1-pyrroline-5-carboxylate synthase OS=Mesembryanthemum crystallinum GN=P5CS PE=2 SV=1	delta-1-pyrroline-5-carboxylate synthetase [Medicago truncatula]	8.09944	up		F01.PB17947	Amino acid kinase family	Delta-1-pyrroline-5-carboxylate synthase OS=Mesembryanthemum crystallinum GN=P5CS PE=2 SV=1	delta-1-pyrroline-5-carboxylate synthetase [Medicago truncatula]	9.6677	up
	F01.PB22519	Amino acid kinase family	Delta-1-pyrroline-5-carboxylate synthase B OS=Arabidopsis thaliana GN=P5CSB PE=2 SV=1	PREDICTED: delta-1-pyrroline-5-carboxylate synthase-like isoform X1 [Cicer arietinum]	6.2765	up		F01.PB22519	Amino acid kinase family	Delta-1-pyrroline-5-carboxylate synthase B OS=Arabidopsis thaliana GN=P5CSB PE=2 SV=1	PREDICTED: delta-1-pyrroline-5-carboxylate synthase-like isoform X1 [Cicer arietinum]	11.335	up
	F01.PB23304	Amino acid kinase family	Delta-1-pyrroline-5-carboxylate synthase OS=Mesembryanthemum crystallinum GN=P5CS PE=2 SV=1	PREDICTED: delta-1-pyrroline-5-carboxylate synthase-like isoform X1 [Cicer arietinum]	10.1999	up		F01.PB23304	Amino acid kinase family	Delta-1-pyrroline-5-carboxylate synthase OS=Mesembryanthemum crystallinum GN=P5CS PE=2 SV=1	PREDICTED: delta-1-pyrroline-5-carboxylate synthase-like isoform X1 [Cicer arietinum]	4.94505	up
	F01.PB28618	Amino acid kinase family	Delta-1-pyrroline-5-carboxylate synthase OS=Actinidia deliciosa PE=2 SV=1	PREDICTED: delta-1-pyrroline-5-carboxylate synthase-like isoform X1 [Cicer arietinum]	7.74077	up		F01.PB38467	Amino acid kinase family	Delta-1-pyrroline-5-carboxylate synthase OS=Mesembryanthemum crystallinum GN=P5CS PE=2 SV=1	PREDICTED: delta-1-pyrroline-5-carboxylate synthase-like isoform X1 [Cicer arietinum]	4.58929	up
	F01.PB38467	Amino acid kinase family	Delta-1-pyrroline-5-carboxylate synthase OS=Mesembryanthemum crystallinum GN=P5CS PE=2 SV=1	PREDICTED: delta-1-pyrroline-5-carboxylate synthase-like isoform X1 [Cicer arietinum]	13.4001	up		F01.PB17655	Amino acid kinase family;; Acetyltransferase (GNAT) family;; Acetyltransferase (GNAT) domain;; Acetyltransferase (GNAT) domain	Probable amino-acid acetyltransferase NAGS2, chloroplastic OS=Arabidopsis thaliana GN=NAGS2 PE=2 SV=1	PREDICTED: probable amino-acid acetyltransferase NAGS2, chloroplastic isoform X2 [Cicer arietinum]	-1.68388	down
	F01.PB17655	Amino acid kinase family;; Acetyltransferase (GNAT) family;; Acetyltransferase (GNAT) domain;; Acetyltransferase (GNAT) domain	Probable amino-acid acetyltransferase NAGS2, chloroplastic OS=Arabidopsis thaliana GN=NAGS2 PE=2 SV=1	PREDICTED: probable amino-acid acetyltransferase NAGS2, chloroplastic isoform X2 [Cicer arietinum]	-1.51486	down		F01.PB18593	Amino acid kinase family;; Acetyltransferase (GNAT) family;; Acetyltransferase (GNAT) domain;; Acetyltransferase (GNAT) domain	Probable amino-acid acetyltransferase NAGS2, chloroplastic OS=Arabidopsis thaliana GN=NAGS2 PE=2 SV=1	PREDICTED: probable amino-acid acetyltransferase NAGS2, chloroplastic isoform X2 [Cicer arietinum]	-4.21047	down
	F01.PB18593	Amino acid kinase family;; Acetyltransferase (GNAT) family;; Acetyltransferase (GNAT) domain;; Acetyltransferase (GNAT) domain	Probable amino-acid acetyltransferase NAGS2, chloroplastic OS=Arabidopsis thaliana GN=NAGS2 PE=2 SV=1	PREDICTED: probable amino-acid acetyltransferase NAGS2, chloroplastic isoform X2 [Cicer arietinum]	-3.98724	down		F01.PB15437	Amino acid kinase family;; Aldehyde dehydrogenase family	Delta-1-pyrroline-5-carboxylate synthase OS=Actinidia deliciosa PE=2 SV=1	delta-1-pyrroline-5-carboxylate synthetase [Medicago truncatula]	3.89282	up
	F01.PB15437	Amino acid kinase family;; Aldehyde dehydrogenase family	Delta-1-pyrroline-5-carboxylate synthase OS=Actinidia deliciosa PE=2 SV=1	delta-1-pyrroline-5-carboxylate synthetase [Medicago truncatula]	7.58924	up		F01.PB17773	Amino acid kinase family;; Aldehyde dehydrogenase family	Delta-1-pyrroline-5-carboxylate synthase OS=Actinidia deliciosa PE=2 SV=1	PREDICTED: delta-1-pyrroline-5-carboxylate synthase-like isoform X2 [Cicer arietinum]	1.2923	up
	F01.PB17773	Amino acid kinase family;; Aldehyde dehydrogenase family	Delta-1-pyrroline-5-carboxylate synthase OS=Actinidia deliciosa PE=2 SV=1	PREDICTED: delta-1-pyrroline-5-carboxylate synthase-like isoform X2 [Cicer arietinum]	2.23757	up		F01.PB20581	Amino acid kinase family;; Aldehyde dehydrogenase family	Delta-1-pyrroline-5-carboxylate synthase OS=Actinidia deliciosa PE=2 SV=1	PREDICTED: delta-1-pyrroline-5-carboxylate synthase-like isoform X2 [Cicer arietinum]	3.50581	up
	F01.PB20581	Amino acid kinase family;; Aldehyde dehydrogenase family	Delta-1-pyrroline-5-carboxylate synthase OS=Actinidia deliciosa PE=2 SV=1	PREDICTED: delta-1-pyrroline-5-carboxylate synthase-like isoform X2 [Cicer arietinum]	4.61394	up		F01.PB22035	Amino acid kinase family;; Aldehyde dehydrogenase family	Delta-1-pyrroline-5-carboxylate synthase OS=Actinidia deliciosa PE=2 SV=1	PREDICTED: delta-1-pyrroline-5-carboxylate synthase-like isoform X1 [Cicer arietinum]	3.55367	up
	F01.PB22035	Amino acid kinase family;; Aldehyde dehydrogenase family	Delta-1-pyrroline-5-carboxylate synthase OS=Actinidia deliciosa PE=2 SV=1	PREDICTED: delta-1-pyrroline-5-carboxylate synthase-like isoform X1 [Cicer arietinum]	7.39687	up
	F01.PB22755	Amino acid kinase family;; Aldehyde dehydrogenase family	Delta-1-pyrroline-5-carboxylate synthase OS=Mesembryanthemum crystallinum GN=P5CS PE=2 SV=1	PREDICTED: delta-1-pyrroline-5-carboxylate synthase-like isoform X1 [Cicer arietinum]	7.10451	up
	F01.PB25217	Amino acid kinase family;; Aldehyde dehydrogenase family	Delta-1-pyrroline-5-carboxylate synthase B OS=Arabidopsis thaliana GN=P5CSB PE=2 SV=1	PREDICTED: delta-1-pyrroline-5-carboxylate synthase-like isoform X1 [Cicer arietinum]	10.8111	up
Proline dehydrogenase	F01.PB12283	Proline dehydrogenase	Proline dehydrogenase 2, mitochondrial OS=Arabidopsis thaliana GN=POX2 PE=2 SV=1	proline dehydrogenase [Medicago sativa]	-5.2844	down
	F01.PB14481	Proline dehydrogenase	Proline dehydrogenase 2, mitochondrial OS=Arabidopsis thaliana GN=POX2 PE=2 SV=1	proline dehydrogenase [Medicago truncatula]	-3.45613	down
Arginase family	F01.PB13729	Arginase family	Arginase 2, mitochondrial OS=Arabidopsis thaliana GN=ARGAH2 PE=2 SV=1	hypothetical protein CARUB_v10001337mg [Capsella rubella]	1.03952	up		F01.PB7261	Arginase family	Arginase 1, mitochondrial OS=Arabidopsis thaliana GN=ARGAH1 PE=2 SV=1	PREDICTED: arginase 1, mitochondrial [Cicer arietinum]	3.35769	up
	F01.PB17251	Arginase family	Arginase 2, mitochondrial OS=Arabidopsis thaliana GN=ARGAH2 PE=2 SV=1	arginase 1, mitochondrial [Prunus avium]	2.09651	up
Aminotransferase class	F01.PB21160	Aminotransferase class-III;; Aminotransferase class-III	Ornithine aminotransferase, mitochondrial OS=Arabidopsis thaliana GN=DELTA-OAT PE=1 SV=1	ornithine delta aminotransferase [Vicia villosa]	2.2895	up		F01.PB11777	Aminotransferase class I and II	Aspartate aminotransferase P2, mitochondrial (Fragment) OS=Lupinus angustifolius PE=2 SV=1	hypothetical protein TSUD_07980 [Trifolium subterraneum]	1.20084	up
								F01.PB13037	Aminotransferase class I and II	Aspartate aminotransferase 1 OS=Medicago sativa GN=AAT-1 PE=2 SV=2	aspartate aminotransferase, partial [Medicago sativa]	1.14919	up
								F01.PB13467	Aminotransferase class I and II;; Aminotransferase class I and II	Aspartate aminotransferase, cytoplasmic OS=Daucus carota PE=2 SV=1	aspartate aminotransferase [Fusarium oxysporum FOSC 3-a]	6.85752	up
Flavin containing amine oxidoreductase	F01.PB34986	Flavin containing amine oxidoreductase	Polyamine oxidase 1 OS=Arabidopsis thaliana GN=PAO1 PE=1 SV=1	PREDICTED: polyamine oxidase 1 [Cicer arietinum]	2.4091	up		F01.PB26926	Flavin containing amine oxidoreductase;; Flavin containing amine oxidoreductase;; NAD(P)-binding Rossmann-like domain;; Thi4 family;; FAD dependent oxidoreductase;; FAD binding domain;; Glucose inhibited division protein A;; FAD binding domain;; Flavin containing amine oxidoreductase	Polyamine oxidase 1 OS=Arabidopsis thaliana GN=PAO1 PE=1 SV=1	hypothetical protein TSUD_119930 [Trifolium subterraneum]	2.53712	up
	F01.PB20230	Flavin containing amine oxidoreductase;; NAD(P)-binding Rossmann-like domain;; Pyridine nucleotide-disulphide oxidoreductase;; Pyridine nucleotide-disulphide oxidoreductase;; FAD dependent oxidoreductase;; FAD binding domain;; Pyridine nucleotide-disulphide oxidoreductase;; Thi4 family	Probable polyamine oxidase 4 OS=Arabidopsis thaliana GN=PAO4 PE=1 SV=1	flavin containing amine oxidase [Medicago truncatula]	-1.55554	down		F01.PB23317	Flavin containing amine oxidoreductase;; NAD(P)-binding Rossmann-like domain;; FAD dependent oxidoreductase;; Thi4 family;; FAD binding domain;; Flavin containing amine oxidoreductase;; Flavin containing amine oxidoreductase	Polyamine oxidase 1 OS=Arabidopsis thaliana GN=PAO1 PE=1 SV=1	PREDICTED: polyamine oxidase 1 [Cicer arietinum]	1.90659	up
	F01.PB21930	Flavin containing amine oxidoreductase;; NAD(P)-binding Rossmann-like domain;; Pyridine nucleotide-disulphide oxidoreductase;; Pyridine nucleotide-disulphide oxidoreductase;; FAD dependent oxidoreductase;; FAD binding domain;; Pyridine nucleotide-disulphide oxidoreductase;; Thi4 family	Probable polyamine oxidase 4 OS=Arabidopsis thaliana GN=PAO4 PE=1 SV=1	flavin containing amine oxidase [Medicago truncatula]	-1.86568	down
Spermine/spermidine synthase	F01.PB11291	Spermine/spermidine synthase;; Methyltransferase domain	Spermine synthase OS=Arabidopsis thaliana GN=SPMS PE=1 SV=1	hypothetical protein TSUD_412180 [Trifolium subterraneum]	1.2857	up		F01.PB11291	Spermine/spermidine synthase;; Methyltransferase domain	Spermine synthase OS=Arabidopsis thaliana GN=SPMS PE=1 SV=1	hypothetical protein TSUD_412180 [Trifolium subterraneum]	1.05458	up
	F01.PB5775	Spermine/spermidine synthase;; Methyltransferase domain	Spermidine synthase 2 OS=Pisum sativum GN=SPDSYN2 PE=2 SV=1	RecName: Full=Spermidine synthase 2; Short=SPDSY 2; AltName: Full=Putrescine aminopropyltransferase 2	-1.72903	down		F01.PB30990	Spermine/spermidine synthase;; Methyltransferase domain	Spermine synthase OS=Arabidopsis thaliana GN=SPMS PE=1 SV=1	hypothetical protein TSUD_412180 [Trifolium subterraneum]	2.03768	up
Glu/Leu/Phe/Val dehydrogenase								F01.PB10705	Glutamate/Leucine/Phenylalanine/Valine dehydrogenase;; Glu/Leu/Phe/Val dehydrogenase, dimerisation domain	Glutamate dehydrogenase B OS=Nicotiana plumbaginifolia GN=GDHB PE=2 SV=1	NADP-specific glutamate dehydrogenase [Medicago truncatula]	-2.62898	down
								F01.PB12408	Glutamate/Leucine/Phenylalanine/Valine dehydrogenase;; Glu/Leu/Phe/Val dehydrogenase, dimerisation domain	Glutamate dehydrogenase 1 OS=Arabidopsis thaliana GN=GDH1 PE=2 SV=1	NADP-specific glutamate dehydrogenase [Medicago truncatula]	-2.35767	down
								F01.PB31273	Glu/Leu/Phe/Val dehydrogenase, dimerisation domain;; Glutamate/Leucine/Phenylalanine/Valine dehydrogenase;; Glutamate/Leucine/Phenylalanine/Valine dehydrogenase	Glutamate dehydrogenase 1 OS=Arabidopsis thaliana GN=GDH1 PE=2 SV=1	NADP-specific glutamate dehydrogenase [Medicago truncatula]	-1.07471	down
Others	F01.PB3675	Glutamine synthetase, beta-Grasp domain	Glutamine synthetase leaf isozyme, chloroplastic OS=Pisum sativum GN=GS2 PE=2 SV=2	RecName: Full=Glutamine synthetase leaf isozyme, chloroplastic; AltName: Full=GS2; AltName: Full=Glutamate--ammonia ligase; Flags: Precursor	-1.17514	down		F01.PB5584	Glutamine synthetase, catalytic domain;; Glutamine synthetase, beta-Grasp domain	Glutamine synthetase nodule isozyme OS=Pisum sativum GN=GS1 PE=2 SV=2	putative glutamine synthetase [Pisum sativum]	-1.29481	down
	F01.PB20188	Pyridoxal-dependent decarboxylase, pyridoxal binding domain;; Pyridoxal-dependent decarboxylase, C-terminal sheet domain	Arginine decarboxylase OS=Pisum sativum PE=2 SV=1	RecName: Full=Arginine decarboxylase; Short=ADC; Short=ARGDC	3.89946	up		F01.PB20188	Pyridoxal-dependent decarboxylase, pyridoxal binding domain;; Pyridoxal-dependent decarboxylase, C-terminal sheet domain	Arginine decarboxylase OS=Pisum sativum PE=2 SV=1	RecName: Full=Arginine decarboxylase; Short=ADC; Short=ARGDC	3.43613	up
	F01.PB20696	--	Delta-1-pyrroline-5-carboxylate synthase OS=Actinidia deliciosa PE=2 SV=1	PREDICTED: delta-1-pyrroline-5-carboxylate synthase-like isoform X1 [Cicer arietinum]	9.98014	up		F01.PB739	2OG-Fe(II) oxygenase superfamily;; 2OG-Fe(II) oxygenase superfamily	Probable prolyl 4-hydroxylase 10 OS=Arabidopsis thaliana GN=P4H10 PE=3 SV=1	prolyl 4-hydroxylase alpha-like protein [Medicago truncatula]	4.14385	up
	F01.PB9999	Adenosylmethionine decarboxylase;; Adenosylmethionine decarboxylase;; S-adenosyl-l-methionine decarboxylase leader peptide	S-adenosylmethionine decarboxylase proenzyme OS=Datura stramonium GN=SAMDC PE=2 SV=1	S-adenosylmethionine decarboxylase proenzyme [Medicago truncatula]	2.01246	up
