# Supplementary material for: Coordinated mechanisms of leaves and roots in response to drought stress underlying full-length transcriptome profiling in Vicia sativa L
Source: BMC Plant Biol. 2020 Apr 15;20:165. doi: 10.1186/s12870-020-02358-8 (PMC7161134; doi:10.1186/s12870-020-02358-8)
Supplement: Supplementary file 6 — Additional file 6 Table S6. The qRT-PCR primers used in this study. [file 12870_2020_2358_MOESM6_ESM.xlsx]

## Sheet: Sheet1
Table S6. The qRT-PCR primers used in this study.
Gene name	Forward primer (5′-3′)	Reverse primer (5′-3′)
F01.PB28816	CGGTCTCAGTGGCTTGCTTATGTG	TCGCGGACACCTCTTCCTCAAG
F01.PB25450	CCTTGAGAGTGAGATGCTCCTTCG	AGTCGCTGGTTGCATGTCGTC
F01.PB11745	AGGCTCGAGGCTTCCTTTCT	AGGTCCACGCCCATATCTGT
F01.PB6054	GGTCCATTGCTTCCGATAGTCACG	ATATGCCGCAAGTGGCTTAGTTCC
F01.PB15437	CGTGCTGGCAGATATGGAAGAACC	ATCAGGAGGACACCAAGAGGACAC
F01.PB9028	CGAATCACAAGCAGTTGCACCAG	TTGAGTCGCCACAGTTGGATGC
F01.PB16729	TCCTACGCCAACTCCTCCATCG	CAGCACCAGCAGCAACTCCTC
F01.PB10800	TGAAGAACGTCTTGTCCTTGAGC	CCGTTCGACCAGGTAACTTTTGA
F01.PB18593	AATGTGGAGAGGTTGCCGCTATTG	CCACGCCTCACGAACCAATCTG
F01.PB15265	GCCACGGACGCTTAGTCAGAAG	CCTAACAACACCGGCTCGAACC
Unigene68614	GCTAAAGCATTGAACAACAAAAGA	GCAAAGTTTGTCCCTTCACC
