# Supplementary material for: Coordinated mechanisms of leaves and roots in response to drought stress underlying full-length transcriptome profiling in Vicia sativa L
Source: BMC Plant Biol. 2020 Apr 15;20:165. doi: 10.1186/s12870-020-02358-8 (PMC7161134; doi:10.1186/s12870-020-02358-8)
Supplement: Supplementary file 7 — Additional file 7 Table S7. Primers used for yeast assays in this study. [file 12870_2020_2358_MOESM7_ESM.xlsx]

## Sheet: Sheet1
Table S7. Primers used for yeast assays in this study.
Gene name	Transcription factor family	Production size	Restriction sites	Primer sequence (5'-3')
F01.PB8282	NAC	939	EcoR I	Forward:CCGGAATTCATGGGAGTTCAAGATAGAGA
			BamH I	Reverse:CGGGATCCTTAATGACCAGAAAAGCCAA
F01.PB3413	AP2	621	EcoR I	Forward:CCGGAATTCATGACAACAGCAAAAGAAAC
			BamH I	Reverse:CGGGATCCTCATGAACTTGAACTAGGAC
F01.PB9565	NAC	540	EcoR I	Forward:CCGGAATTCATGCATGAGTATCGCCTTCT
			BamH I	Reverse:CGGGATCCTTAATGACCAGAAAAGCCAA
F01.PB10800	MYB	522	EcoR I	Forward:CCGGAATTCATGACTCCTTATGAAGAACG
			BamH I	Reverse:CGGGATCCTTAGTAATTAGCATAGTAAG
